# Supplementary material for: MarineMetagenomeDB: a public repository for curated and standardized metadata for marine metagenomes
Source: Environ Microbiome. 2022 Nov 18;17:57. doi: 10.1186/s40793-022-00449-7 (PMC9675116; doi:10.1186/s40793-022-00449-7)
Supplement: Supplementary file 2 — Additional file 2. Table S2: Some samples with the extracted columns and their labels. [file 40793_2022_449_MOESM2_ESM.xlsx]

## Sheet: Sheet1
Table S2: Data used tomake the decision to keep marine samples and to remove those that are not related with the marine environment in the MarineMetagenomeDB based on the Supplementary Table S1. In the column 'marine_related', samples were labeled ‘keep’ when they contained marine terms, ‘remove’ when they contained either only non-marine terms. When they contained marine and non-marine we labele…
run_accession	center_project_name	marine_related	study_title	marine_related	sample_attribute	marine_related_sample_att
DRR000019	NA	NA	Subsurface mine microbial mat metagenome	NA	sample_name: DRS000009	NA
DRR000231	Integrateve Transcriptome Analysis	NA	Comprehensive identification and characterization of the binding sites in Th1 cells	NA	sample_name: DRS000102 || sample comment: Th1 || cell_line: Th1	NA
DRR000713	food metagenome	NA	Metagenome from Paralichthys olivaceus	NA	sample_name: DRS000406 || sample comment: control sample of Paralichthys olivaceus. || isolation_source: fillet || host: Paralichthys olivaceus	NA
DRR000714	food metagenome	NA	Metagenome from Paralichthys olivaceus	NA	sample_name: DRS000407 || sample comment: food-poisoning sample of Paralichthys olivaceus || isolation_source: food-poisoning fillet || host: Paralichthys olivaceus	NA
DRR000836	rhizosphere metagenome	NA	Rice rhizosphere metagenome	NA		NA
DRR000980	shoot metagenome	NA	Metagenomic analysis of rice shoot-associated bacteria	NA		NA
DRR000981	shoot metagenome	NA	Metagenomic analysis of rice shoot-associated bacteria	NA		NA
DRR001357	human metagenome	remove	Comprehensive Detection of Possible Pathogens Associated with Kawasaki Disease	NA	sample_name: DRS000852 || sample comment: P1 serum specimens from the 4th acute phase	NA
DRR001359	human metagenome	remove	Comprehensive Detection of Possible Pathogens Associated with Kawasaki Disease	NA	sample_name: DRS000854 || sample comment: DNA extracted from a formalin-fixed paraffin-embedded sample of the lymph node biopsy from P2 patient	NA
DRR001360	human metagenome	remove	Comprehensive Detection of Possible Pathogens Associated with Kawasaki Disease	NA	sample_name: DRS000855 || sample comment: RNA extracted from a formalin-fixed paraffin-embedded sample of the lymph node biopsy from P2 patient. Total RNA was used for the double-stranded cDNA synthesis.	NA
DRR001455	soil metagenome	remove	Dynamics of the gene pool of soil microbiota disturbed by chemical pollution	remove	NA	NA
DRR001456	soil metagenome	remove	Dynamics of the gene pool of soil microbiota disturbed by chemical pollution	remove	NA	NA
DRR001457	soil metagenome	remove	Dynamics of the gene pool of soil microbiota disturbed by chemical pollution	remove	NA	NA
DRR001458	soil metagenome	remove	Dynamics of the gene pool of soil microbiota disturbed by chemical pollution	remove	NA	NA
DRR001459	soil metagenome	remove	Dynamics of the gene pool of soil microbiota disturbed by chemical pollution	remove	NA	NA
DRR001460	soil metagenome	remove	Dynamics of the gene pool of soil microbiota disturbed by chemical pollution	remove	NA	NA
DRR001461	soil metagenome	remove	Dynamics of the gene pool of soil microbiota disturbed by chemical pollution	remove	NA	NA
DRR001462	soil metagenome	remove	Dynamics of the gene pool of soil microbiota disturbed by chemical pollution	remove	NA	NA
DRR001463	soil metagenome	remove	Dynamics of the gene pool of soil microbiota disturbed by chemical pollution	remove	NA	NA
DRR001464	soil metagenome	remove	Dynamics of the gene pool of soil microbiota disturbed by chemical pollution	remove	sample_name: DRS001016 || sample comment: Polluted soil sample Day 168_Control for metagenomic study	NA
DRR001465	soil metagenome	remove	Dynamics of the gene pool of soil microbiota disturbed by chemical pollution	remove	NA	NA
DRR001970	soil metagenome	remove	Comparative metagenomic analysis of soil microbial communities in tropical and temperate forests	remove	sample_name: DRS001352 || sample comment: Soil sample from natural tropical forest in Lambir Hills National Park (ridge area), Sarawak, Malaysia	NA
DRR001971	soil metagenome	remove	Comparative metagenomic analysis of soil microbial communities in tropical and temperate forests	remove	sample_name: DRS001353 || sample comment: Soil sample from natural tropical forest in Lambir Hills National Park (valley area), Sarawak, Malaysia	NA
DRR001972	soil metagenome	remove	Comparative metagenomic analysis of soil microbial communities in tropical and temperate forests	remove	sample_name: DRS001354 || sample comment: Soil sample from a remnant forest in Bakam Experimental Reserve, Sarawak, Malaysia	NA
DRR001973	soil metagenome	remove	Comparative metagenomic analysis of soil microbial communities in tropical and temperate forests	remove	sample_name: DRS001355 || sample comment: Soil sample from a secondary forest in Bakam Experimental Reserve, Sarawak, Malaysia	NA
DRR001974	soil metagenome	remove	Comparative metagenomic analysis of soil microbial communities in tropical and temperate forests	remove	sample_name: DRS001356 || sample comment: Soil sample from a burned forest in Bakam Experimental Reserve, Sarawak, Malaysia	NA
DRR001975	soil metagenome	remove	Comparative metagenomic analysis of soil microbial communities in tropical and temperate forests	remove	sample_name: DRS001357 || sample comment: Soil sample from a temperate forest in Ashiu Forest Research Station, Kyoto, Japan	NA
DRR002245	Amblyomma variegatum	NA	Tick microbiomes revealed by Batch Learning Self-Organizing Maps (BLSOMs)	remove	sample_name: DRS001592 || sample comment: Haemophisalis formosensis (HF), were collected in March 2009 in Miyazaki, Japan. The adult female (n = 32), male (n = 24), nymph (n = 513) were pooled in this sample.	NA
DRR002246	Amblyomma variegatum	NA	Tick microbiomes revealed by Batch Learning Self-Organizing Maps (BLSOMs)	remove	sample_name: DRS001592 || sample comment: Haemophisalis formosensis (HF), were collected in March 2009 in Miyazaki, Japan. The adult female (n = 32), male (n = 24), nymph (n = 513) were pooled in this sample.	NA
DRR002247	Amblyomma variegatum	NA	Tick microbiomes revealed by Batch Learning Self-Organizing Maps (BLSOMs)	remove	sample_name: DRS001592 || sample comment: Haemophisalis formosensis (HF), were collected in March 2009 in Miyazaki, Japan. The adult female (n = 32), male (n = 24), nymph (n = 513) were pooled in this sample.	NA
DRR002248	Amblyomma variegatum	NA	Tick microbiomes revealed by Batch Learning Self-Organizing Maps (BLSOMs)	remove	sample_name: DRS001593 || sample comment: Haemophisalis longicornis (HL), were collected in March 2009 in Miyazaki, Japan. The adult female (n = 16), male (n = 20), nymph (n = 84) were pooled in this sample.	NA
DRR002249	Amblyomma variegatum	NA	Tick microbiomes revealed by Batch Learning Self-Organizing Maps (BLSOMs)	remove	sample_name: DRS001593 || sample comment: Haemophisalis longicornis (HL), were collected in March 2009 in Miyazaki, Japan. The adult female (n = 16), male (n = 20), nymph (n = 84) were pooled in this sample.	NA
DRR002250	Amblyomma variegatum	NA	Tick microbiomes revealed by Batch Learning Self-Organizing Maps (BLSOMs)	remove	sample_name: DRS001593 || sample comment: Haemophisalis longicornis (HL), were collected in March 2009 in Miyazaki, Japan. The adult female (n = 16), male (n = 20), nymph (n = 84) were pooled in this sample.	NA
DRR002467	human gut metagenome	remove	A Novel GV sapovirus from food-borne suspected gastroenteritis outbreak in Nagoya.	NA	NA	NA
DRR002468	human gut metagenome	remove	A Novel GV sapovirus from food-borne suspected gastroenteritis outbreak in Nagoya.	NA	NA	NA
DRR002469	human gut metagenome	remove	A Novel GV sapovirus from food-borne suspected gastroenteritis outbreak in Nagoya.	NA	NA	NA
DRR002656	human gut metagenome	remove	Metgenomic analysis of human gut microbiome in patients with multiple sclerosis (MS).	remove	NA	NA
DRR002657	human gut metagenome	remove	Metgenomic analysis of human gut microbiome in patients with multiple sclerosis (MS).	remove	NA	NA
DRR002658	human gut metagenome	remove	Metgenomic analysis of human gut microbiome in patients with multiple sclerosis (MS).	remove	NA	NA
DRR002659	human gut metagenome	remove	Metgenomic analysis of human gut microbiome in patients with multiple sclerosis (MS).	remove	NA	NA
DRR002660	human gut metagenome	remove	Metgenomic analysis of human gut microbiome in patients with multiple sclerosis (MS).	remove	NA	NA
DRR002662	human gut metagenome	remove	Metgenomic analysis of human gut microbiome in patients with multiple sclerosis (MS).	remove	NA	NA
DRR002663	human gut metagenome	remove	Metgenomic analysis of human gut microbiome in patients with multiple sclerosis (MS).	remove	NA	NA
DRR002664	human gut metagenome	remove	Metgenomic analysis of human gut microbiome in patients with multiple sclerosis (MS).	remove	NA	NA
DRR002665	human gut metagenome	remove	Metgenomic analysis of human gut microbiome in patients with multiple sclerosis (MS).	remove	NA	NA
DRR002666	human gut metagenome	remove	Metgenomic analysis of human gut microbiome in patients with multiple sclerosis (MS).	remove	NA	NA
DRR002667	human gut metagenome	remove	Metgenomic analysis of human gut microbiome in patients with multiple sclerosis (MS).	remove	NA	NA
DRR002668	human gut metagenome	remove	Metgenomic analysis of human gut microbiome in patients with multiple sclerosis (MS).	remove	NA	NA
DRR003612	human metagenome	remove	Comprehensive Detection of Possible Pathogens Associated with Kawasaki Disease	NA	NA	NA
DRR003613	human metagenome	remove	Comprehensive Detection of Possible Pathogens Associated with Kawasaki Disease	NA	NA	NA
DRR003614	human metagenome	remove	Comprehensive Detection of Possible Pathogens Associated with Kawasaki Disease	NA	NA	NA
DRR003615	human metagenome	remove	Comprehensive Detection of Possible Pathogens Associated with Kawasaki Disease	NA	NA	NA
DRR003616	human metagenome	remove	Comprehensive Detection of Possible Pathogens Associated with Kawasaki Disease	NA	NA	NA
DRR003617	human metagenome	remove	Comprehensive Detection of Possible Pathogens Associated with Kawasaki Disease	NA	NA	NA
DRR003618	human metagenome	remove	Comprehensive Detection of Possible Pathogens Associated with Kawasaki Disease	NA	NA	NA
DRR003619	human metagenome	remove	Comprehensive Detection of Possible Pathogens Associated with Kawasaki Disease	NA	NA	NA
DRR003620	human metagenome	remove	Comprehensive Detection of Possible Pathogens Associated with Kawasaki Disease	NA	NA	NA
DRR003621	human metagenome	remove	Comprehensive Detection of Possible Pathogens Associated with Kawasaki Disease	NA	NA	NA
DRR003622	human metagenome	remove	Comprehensive Detection of Possible Pathogens Associated with Kawasaki Disease	NA	NA	NA
DRR003623	human metagenome	remove	Comprehensive Detection of Possible Pathogens Associated with Kawasaki Disease	NA	NA	NA
DRR003624	human metagenome	remove	Comprehensive Detection of Possible Pathogens Associated with Kawasaki Disease	NA	NA	NA
DRR003625	human metagenome	remove	Comprehensive Detection of Possible Pathogens Associated with Kawasaki Disease	NA	NA	NA
DRR003627	human metagenome	remove	Comprehensive Detection of Possible Pathogens Associated with Kawasaki Disease	NA	NA	NA
DRR003628	human metagenome	remove	Comprehensive Detection of Possible Pathogens Associated with Kawasaki Disease	NA	NA	NA
DRR003630	human metagenome	remove	Comprehensive Detection of Possible Pathogens Associated with Kawasaki Disease	NA	NA	NA
DRR003631	human metagenome	remove	Comprehensive Detection of Possible Pathogens Associated with Kawasaki Disease	NA	NA	NA
DRR003632	human metagenome	remove	Comprehensive Detection of Possible Pathogens Associated with Kawasaki Disease	NA	NA	NA
DRR003633	human metagenome	remove	Comprehensive Detection of Possible Pathogens Associated with Kawasaki Disease	NA	NA	NA
DRR003635	human metagenome	remove	Comprehensive Detection of Possible Pathogens Associated with Kawasaki Disease	NA	NA	NA
DRR003637	human metagenome	remove	Comprehensive Detection of Possible Pathogens Associated with Kawasaki Disease	NA	NA	NA
DRR003638	human metagenome	remove	Comprehensive Detection of Possible Pathogens Associated with Kawasaki Disease	NA	NA	NA
DRR003639	human metagenome	remove	Comprehensive Detection of Possible Pathogens Associated with Kawasaki Disease	NA	NA	NA
DRR003641	human metagenome	remove	Comprehensive Detection of Possible Pathogens Associated with Kawasaki Disease	NA	NA	NA
DRR003642	human metagenome	remove	Comprehensive Detection of Possible Pathogens Associated with Kawasaki Disease	NA	NA	NA
DRR003643	human metagenome	remove	Comprehensive Detection of Possible Pathogens Associated with Kawasaki Disease	NA	NA	NA
DRR003644	human metagenome	remove	Comprehensive Detection of Possible Pathogens Associated with Kawasaki Disease	NA	NA	NA
DRR003645	human metagenome	remove	Comprehensive Detection of Possible Pathogens Associated with Kawasaki Disease	NA	NA	NA
DRR004449	fish metagenome	remove	Asian seabass metagenomes in response to different stressors	NA	NA	NA
DRR004450	fish metagenome	remove	Asian seabass metagenomes in response to different stressors	NA	NA	NA
DRR008479	root metagenome	remove	Metagenome of Sugar beet associated microorganisms	NA	sample_name: DRS007603 || sample comment: Microorganisms were enriched from Sugar beet. Metagenomic analysis of this Sugar beet associated microorganisms was performed triplicate(Sample name: RL9, RL10 and RL12). This sample is RL9.	NA
DRR008480	root metagenome	remove	Metagenome of Sugar beet associated microorganisms	NA	sample_name: DRS007604 || sample comment: Microorganisms were enriched from Sugar beet. Metagenomic analysis of this Sugar beet associated microorganisms was performed triplicate(Sample name: RL9, RL10 and RL12). This sample is RL10.	NA
DRR008481	root metagenome	remove	Metagenome of Sugar beet associated microorganisms	NA	sample_name: DRS007605 || sample comment: Microorganisms were enriched from Sugar beet. Metagenomic analysis of this Sugar beet associated microorganisms was performed triplicate(Sample name: RL9, RL10 and RL12). This sample is RL12.	NA
DRR012573	PG0049	NA	Comparative metagenome analyses of anode-associated microbial communities developed in rice paddy field-soil microbial fuel cells	remove	sample_name: DRS011374 || sample comment: Bulk soil in the rice paddy field	NA
DRR012574	PG0049	NA	Comparative metagenome analyses of anode-associated microbial communities developed in rice paddy field-soil microbial fuel cells	remove	sample_name: DRS011375 || sample comment: Soil associated with an anode of rice paddy-field sMFC	NA
DRR012575	PG0049	NA	Comparative metagenome analyses of anode-associated microbial communities developed in rice paddy field-soil microbial fuel cells	remove	sample_name: DRS011376 || sample comment: Anode-biofilm in acetate-fed MFC	NA
DRR012576	PG0049	NA	Comparative metagenome analyses of anode-associated microbial communities developed in rice paddy field-soil microbial fuel cells	remove	sample_name: DRS011377 || sample comment: Anode-biofilm in glucose-fed MFC	NA
DRR014146	human metagenome	remove	Comprehensive Detection of Possible Pathogens Associated with Kawasaki Disease	NA	NA	NA
DRR014147	human metagenome	remove	Comprehensive Detection of Possible Pathogens Associated with Kawasaki Disease	NA	NA	NA
DRR014148	human metagenome	remove	Comprehensive Detection of Possible Pathogens Associated with Kawasaki Disease	NA	NA	NA
DRR014149	human metagenome	remove	Comprehensive Detection of Possible Pathogens Associated with Kawasaki Disease	NA	NA	NA
DRR014150	human metagenome	remove	Comprehensive Detection of Possible Pathogens Associated with Kawasaki Disease	NA	NA	NA
DRR014151	human metagenome	remove	Comprehensive Detection of Possible Pathogens Associated with Kawasaki Disease	NA	NA	NA
DRR014152	human metagenome	remove	Comprehensive Detection of Possible Pathogens Associated with Kawasaki Disease	NA	NA	NA
DRR014153	human metagenome	remove	Comprehensive Detection of Possible Pathogens Associated with Kawasaki Disease	NA	NA	NA
DRR014154	human metagenome	remove	Comprehensive Detection of Possible Pathogens Associated with Kawasaki Disease	NA	NA	NA
DRR014155	human metagenome	remove	Comprehensive Detection of Possible Pathogens Associated with Kawasaki Disease	NA	NA	NA
DRR014156	human metagenome	remove	Comprehensive Detection of Possible Pathogens Associated with Kawasaki Disease	NA	NA	NA
DRR014157	human metagenome	remove	Comprehensive Detection of Possible Pathogens Associated with Kawasaki Disease	NA	NA	NA
DRR014158	human metagenome	remove	Comprehensive Detection of Possible Pathogens Associated with Kawasaki Disease	NA	NA	NA
DRR014159	human metagenome	remove	Comprehensive Detection of Possible Pathogens Associated with Kawasaki Disease	NA	NA	NA
DRR014160	human metagenome	remove	Comprehensive Detection of Possible Pathogens Associated with Kawasaki Disease	NA	NA	NA
DRR014161	human metagenome	remove	Comprehensive Detection of Possible Pathogens Associated with Kawasaki Disease	NA	NA	NA
DRR014162	human metagenome	remove	Comprehensive Detection of Possible Pathogens Associated with Kawasaki Disease	NA	NA	NA
DRR014163	human metagenome	remove	Comprehensive Detection of Possible Pathogens Associated with Kawasaki Disease	NA	NA	NA
DRR014164	human metagenome	remove	Comprehensive Detection of Possible Pathogens Associated with Kawasaki Disease	NA	NA	NA
DRR014165	human metagenome	remove	Comprehensive Detection of Possible Pathogens Associated with Kawasaki Disease	NA	NA	NA
DRR014166	human metagenome	remove	Comprehensive Detection of Possible Pathogens Associated with Kawasaki Disease	NA	NA	NA
DRR014167	human metagenome	remove	Comprehensive Detection of Possible Pathogens Associated with Kawasaki Disease	NA	NA	NA
DRR014168	human metagenome	remove	Comprehensive Detection of Possible Pathogens Associated with Kawasaki Disease	NA	NA	NA
DRR014169	human metagenome	remove	Comprehensive Detection of Possible Pathogens Associated with Kawasaki Disease	NA	NA	NA
DRR014170	human metagenome	remove	Comprehensive Detection of Possible Pathogens Associated with Kawasaki Disease	NA	NA	NA
DRR014171	human metagenome	remove	Comprehensive Detection of Possible Pathogens Associated with Kawasaki Disease	NA	NA	NA
DRR014172	human metagenome	remove	Comprehensive Detection of Possible Pathogens Associated with Kawasaki Disease	NA	NA	NA
DRR014173	human metagenome	remove	Comprehensive Detection of Possible Pathogens Associated with Kawasaki Disease	NA	NA	NA
DRR014174	human metagenome	remove	Comprehensive Detection of Possible Pathogens Associated with Kawasaki Disease	NA	NA	NA
DRR014175	human metagenome	remove	Comprehensive Detection of Possible Pathogens Associated with Kawasaki Disease	NA	NA	NA
DRR014176	human metagenome	remove	Comprehensive Detection of Possible Pathogens Associated with Kawasaki Disease	NA	NA	NA
DRR014177	human metagenome	remove	Comprehensive Detection of Possible Pathogens Associated with Kawasaki Disease	NA	NA	NA
DRR014179	human metagenome	remove	Comprehensive Detection of Possible Pathogens Associated with Kawasaki Disease	NA	NA	NA
DRR014180	human metagenome	remove	Comprehensive Detection of Possible Pathogens Associated with Kawasaki Disease	NA	NA	NA
DRR014181	human metagenome	remove	Comprehensive Detection of Possible Pathogens Associated with Kawasaki Disease	NA	NA	NA
DRR014182	human metagenome	remove	Comprehensive Detection of Possible Pathogens Associated with Kawasaki Disease	NA	NA	NA
DRR014183	human metagenome	remove	Comprehensive Detection of Possible Pathogens Associated with Kawasaki Disease	NA	NA	NA
DRR014185	human metagenome	remove	Comprehensive Detection of Possible Pathogens Associated with Kawasaki Disease	NA	NA	NA
DRR014187	uncultured organism	NA	Metagenomic analyses of microbial communities generating electricity from methanol	NA	sample_name: DRS012489 || sample comment: Total genomic DNA extracted from the anode biofilm in the methanol-fed MFC	NA
DRR014257	Metagenomic analysis of volcanic ash deposits and a forest soil in the island of Miyake, Japan	remove	Metagenomic insights into the primary microbial succession on young volcanic deposits in the island of Miyake, Japan	NA	NA	NA
DRR014258	Metagenomic analysis of volcanic ash deposits and a forest soil in the island of Miyake, Japan	remove	Metagenomic insights into the primary microbial succession on young volcanic deposits in the island of Miyake, Japan	NA	NA	NA
DRR014259	Metagenomic analysis of volcanic ash deposits and a forest soil in the island of Miyake, Japan	remove	Metagenomic insights into the primary microbial succession on young volcanic deposits in the island of Miyake, Japan	NA	NA	NA
DRR014260	Metagenomic analysis of volcanic ash deposits and a forest soil in the island of Miyake, Japan	remove	Metagenomic insights into the primary microbial succession on young volcanic deposits in the island of Miyake, Japan	NA	NA	NA
DRR014261	Metagenomic analysis of volcanic ash deposits and a forest soil in the island of Miyake, Japan	remove	Metagenomic insights into the primary microbial succession on young volcanic deposits in the island of Miyake, Japan	NA	NA	NA
DRR017219	Bos taurus	remove	Whole genome sequencing of Digital Dermatitis	NA	NA	NA
DRR019499	Blattabacterium cuenoti BPAY	NA	Genome sequence of Blattabacterium cuenoti str. BPAY	NA		NA
DRR019503	Bos taurus	remove	Whole genome sequencing of Digital Dermatitis	NA	NA	NA
DRR019504	Bos taurus	remove	Whole genome sequencing of Digital Dermatitis	NA	NA	NA
DRR019505	Bos taurus	remove	Whole genome sequencing of Digital Dermatitis	NA	NA	NA
DRR019506	Bos taurus	remove	Whole genome sequencing of Digital Dermatitis	NA	NA	NA
DRR019507	Bos taurus	remove	Whole genome sequencing of Digital Dermatitis	NA	NA	NA
DRR019508	Bos taurus	remove	Whole genome sequencing of Digital Dermatitis	NA	NA	NA
DRR019509	Bos taurus	remove	Whole genome sequencing of Digital Dermatitis	NA	NA	NA
DRR019510	Bos taurus	remove	Whole genome sequencing of Digital Dermatitis	NA	NA	NA
DRR019511	Bos taurus	remove	Whole genome sequencing of Digital Dermatitis	NA	NA	NA
DRR021338	NA	NA	Blattabacterium sp. BPAA Genome Sequencing	NA		NA
DRR025070	pig gut metagenome	remove	pig_bacteria	NA		NA
DRR025071	pig gut metagenome	remove	pig_bacteria	NA		NA
DRR025072	pig gut metagenome	remove	pig_bacteria	NA		NA
DRR025073	pig gut metagenome	remove	pig_bacteria	NA		NA
DRR025075	pig gut metagenome	remove	pig_bacteria	NA		NA
DRR027576	fossil metagenome	NA	Sequencing analyses of the multiple nuclear genes as well as the complete mitochondrial genomes from two species of elephant birds	remove		NA
DRR027577	fossil metagenome	NA	Sequencing analyses of the multiple nuclear genes as well as the complete mitochondrial genomes from two species of elephant birds	remove		NA
DRR027578	fossil metagenome	NA	Sequencing analyses of the multiple nuclear genes as well as the complete mitochondrial genomes from two species of elephant birds	remove		NA
DRR027579	fossil metagenome	NA	Sequencing analyses of the multiple nuclear genes as well as the complete mitochondrial genomes from two species of elephant birds	remove		NA
DRR027580	fossil metagenome	NA	Sequencing analyses of the multiple nuclear genes as well as the complete mitochondrial genomes from two species of elephant birds	remove		NA
DRR027581	fossil metagenome	NA	Sequencing analyses of the multiple nuclear genes as well as the complete mitochondrial genomes from two species of elephant birds	remove		NA
DRR027583	fossil metagenome	NA	Sequencing analyses of the multiple nuclear genes as well as the complete mitochondrial genomes from two species of elephant birds	remove		NA
DRR027584	fossil metagenome	NA	Sequencing analyses of the multiple nuclear genes as well as the complete mitochondrial genomes from two species of elephant birds	remove		NA
DRR027587	fossil metagenome	NA	Sequencing analyses of the multiple nuclear genes as well as the complete mitochondrial genomes from two species of elephant birds	remove		NA
DRR027588	fossil metagenome	NA	Sequencing analyses of the multiple nuclear genes as well as the complete mitochondrial genomes from two species of elephant birds	remove		NA
DRR027591	fossil metagenome	NA	Sequencing analyses of the multiple nuclear genes as well as the complete mitochondrial genomes from two species of elephant birds	remove		NA
DRR027592	fossil metagenome	NA	Sequencing analyses of the multiple nuclear genes as well as the complete mitochondrial genomes from two species of elephant birds	remove		NA
DRR027654	soil metagenome	remove	Microbial genome analysis of tsunami-affected soil	remove		NA
DRR027655	soil metagenome	remove	Microbial genome analysis of tsunami-affected soil	remove		NA
DRR027656	soil metagenome	remove	Microbial genome analysis of tsunami-affected soil	remove		NA
DRR027657	soil metagenome	remove	Microbial genome analysis of tsunami-affected soil	remove		NA
DRR035927	museum specimen metagenome	NA	Sequencing extinct Japanese otter	NA		NA
DRR035928	museum specimen metagenome	NA	Sequencing extinct Japanese otter	NA		NA
DRR041863	museum specimen metagenome	NA	Sequencing old specimens of seaweeds	NA		keep
DRR041864	museum specimen metagenome	NA	Sequencing old specimens of seaweeds	NA		keep
DRR042075	viral metagenome	NA	Endogenous viral sequences detected in an Ixodes scapularis-derived cell line	NA		NA
DRR042264	human gut metagenome	remove	Metagenomics of Japanese gut microbiomes	NA		NA
DRR042265	human gut metagenome	remove	Metagenomics of Japanese gut microbiomes	NA		NA
DRR042266	human gut metagenome	remove	Metagenomics of Japanese gut microbiomes	NA		NA
DRR042267	human gut metagenome	remove	Metagenomics of Japanese gut microbiomes	NA		NA
DRR042269	human gut metagenome	remove	Metagenomics of Japanese gut microbiomes	NA		NA
DRR042270	human gut metagenome	remove	Metagenomics of Japanese gut microbiomes	NA		NA
DRR042271	human gut metagenome	remove	Metagenomics of Japanese gut microbiomes	NA		NA
DRR042272	human gut metagenome	remove	Metagenomics of Japanese gut microbiomes	NA		NA
DRR042273	human gut metagenome	remove	Metagenomics of Japanese gut microbiomes	NA		NA
DRR042274	human gut metagenome	remove	Metagenomics of Japanese gut microbiomes	NA		NA
DRR042275	human gut metagenome	remove	Metagenomics of Japanese gut microbiomes	NA		NA
DRR042276	human gut metagenome	remove	Metagenomics of Japanese gut microbiomes	NA		NA
DRR042277	human gut metagenome	remove	Metagenomics of Japanese gut microbiomes	NA		NA
DRR042278	human gut metagenome	remove	Metagenomics of Japanese gut microbiomes	NA		NA
DRR042279	human gut metagenome	remove	Metagenomics of Japanese gut microbiomes	NA		NA
DRR042280	human gut metagenome	remove	Metagenomics of Japanese gut microbiomes	NA		NA
DRR042281	human gut metagenome	remove	Metagenomics of Japanese gut microbiomes	NA		NA
DRR042282	human gut metagenome	remove	Metagenomics of Japanese gut microbiomes	NA		NA
DRR042283	human gut metagenome	remove	Metagenomics of Japanese gut microbiomes	NA		NA
DRR042284	human gut metagenome	remove	Metagenomics of Japanese gut microbiomes	NA		NA
DRR042285	human gut metagenome	remove	Metagenomics of Japanese gut microbiomes	NA		NA
DRR042286	human gut metagenome	remove	Metagenomics of Japanese gut microbiomes	NA		NA
DRR042287	human gut metagenome	remove	Metagenomics of Japanese gut microbiomes	NA		NA
DRR042288	human gut metagenome	remove	Metagenomics of Japanese gut microbiomes	NA		NA
DRR042289	human gut metagenome	remove	Metagenomics of Japanese gut microbiomes	NA		NA
DRR042290	human gut metagenome	remove	Metagenomics of Japanese gut microbiomes	NA		NA
DRR042291	human gut metagenome	remove	Metagenomics of Japanese gut microbiomes	NA		NA
DRR042292	human gut metagenome	remove	Metagenomics of Japanese gut microbiomes	NA		NA
DRR042293	human gut metagenome	remove	Metagenomics of Japanese gut microbiomes	NA		NA
DRR042294	human gut metagenome	remove	Metagenomics of Japanese gut microbiomes	NA		NA
DRR042296	human gut metagenome	remove	Metagenomics of Japanese gut microbiomes	NA		NA
DRR042297	human gut metagenome	remove	Metagenomics of Japanese gut microbiomes	NA		NA
DRR042298	human gut metagenome	remove	Metagenomics of Japanese gut microbiomes	NA		NA
DRR042299	human gut metagenome	remove	Metagenomics of Japanese gut microbiomes	NA		NA
DRR042300	human gut metagenome	remove	Metagenomics of Japanese gut microbiomes	NA		NA
DRR042301	human gut metagenome	remove	Metagenomics of Japanese gut microbiomes	NA		NA
DRR042302	human gut metagenome	remove	Metagenomics of Japanese gut microbiomes	NA		NA
DRR042303	human gut metagenome	remove	Metagenomics of Japanese gut microbiomes	NA		NA
DRR042304	human gut metagenome	remove	Metagenomics of Japanese gut microbiomes	NA		NA
DRR042305	human gut metagenome	remove	Metagenomics of Japanese gut microbiomes	NA		NA
DRR042306	human gut metagenome	remove	Metagenomics of Japanese gut microbiomes	NA		NA
DRR042307	human gut metagenome	remove	Metagenomics of Japanese gut microbiomes	NA		NA
DRR042308	human gut metagenome	remove	Metagenomics of Japanese gut microbiomes	NA		NA
DRR042309	human gut metagenome	remove	Metagenomics of Japanese gut microbiomes	NA		NA
DRR042310	human gut metagenome	remove	Metagenomics of Japanese gut microbiomes	NA		NA
DRR042311	human gut metagenome	remove	Metagenomics of Japanese gut microbiomes	NA		NA
DRR042312	human gut metagenome	remove	Metagenomics of Japanese gut microbiomes	NA		NA
DRR042313	human gut metagenome	remove	Metagenomics of Japanese gut microbiomes	NA		NA
DRR042314	human gut metagenome	remove	Metagenomics of Japanese gut microbiomes	NA		NA
DRR042315	human gut metagenome	remove	Metagenomics of Japanese gut microbiomes	NA		NA
DRR042316	human gut metagenome	remove	Metagenomics of Japanese gut microbiomes	NA		NA
DRR042317	human gut metagenome	remove	Metagenomics of Japanese gut microbiomes	NA		NA
DRR042318	human gut metagenome	remove	Metagenomics of Japanese gut microbiomes	NA		NA
DRR042319	human gut metagenome	remove	Metagenomics of Japanese gut microbiomes	NA		NA
DRR042320	human gut metagenome	remove	Metagenomics of Japanese gut microbiomes	NA		NA
DRR042321	human gut metagenome	remove	Metagenomics of Japanese gut microbiomes	NA		NA
DRR042322	human gut metagenome	remove	Metagenomics of Japanese gut microbiomes	NA		NA
DRR042323	human gut metagenome	remove	Metagenomics of Japanese gut microbiomes	NA		NA
DRR042324	human gut metagenome	remove	Metagenomics of Japanese gut microbiomes	NA		NA
DRR042325	human gut metagenome	remove	Metagenomics of Japanese gut microbiomes	NA		NA
DRR042326	human gut metagenome	remove	Metagenomics of Japanese gut microbiomes	NA		NA
DRR042327	human gut metagenome	remove	Metagenomics of Japanese gut microbiomes	NA		NA
DRR042330	human gut metagenome	remove	Metagenomics of Japanese gut microbiomes	NA		NA
DRR042331	human gut metagenome	remove	Metagenomics of Japanese gut microbiomes	NA		NA
DRR042332	human gut metagenome	remove	Metagenomics of Japanese gut microbiomes	NA		NA
DRR042333	human gut metagenome	remove	Metagenomics of Japanese gut microbiomes	NA		NA
DRR042334	human gut metagenome	remove	Metagenomics of Japanese gut microbiomes	NA		NA
DRR042335	human gut metagenome	remove	Metagenomics of Japanese gut microbiomes	NA		NA
DRR042336	human gut metagenome	remove	Metagenomics of Japanese gut microbiomes	NA		NA
DRR042337	human gut metagenome	remove	Metagenomics of Japanese gut microbiomes	NA		NA
DRR042338	human gut metagenome	remove	Metagenomics of Japanese gut microbiomes	NA		NA
DRR042339	human gut metagenome	remove	Metagenomics of Japanese gut microbiomes	NA		NA
DRR042340	human gut metagenome	remove	Metagenomics of Japanese gut microbiomes	NA		NA
DRR042341	human gut metagenome	remove	Metagenomics of Japanese gut microbiomes	NA		NA
DRR042342	human gut metagenome	remove	Metagenomics of Japanese gut microbiomes	NA		NA
DRR042343	human gut metagenome	remove	Metagenomics of Japanese gut microbiomes	NA		NA
DRR042344	human gut metagenome	remove	Metagenomics of Japanese gut microbiomes	NA		NA
DRR042345	human gut metagenome	remove	Metagenomics of Japanese gut microbiomes	NA		NA
DRR042346	human gut metagenome	remove	Metagenomics of Japanese gut microbiomes	NA		NA
DRR042347	human gut metagenome	remove	Metagenomics of Japanese gut microbiomes	NA		NA
DRR042348	human gut metagenome	remove	Metagenomics of Japanese gut microbiomes	NA		NA
DRR042349	human gut metagenome	remove	Metagenomics of Japanese gut microbiomes	NA		NA
DRR042350	human gut metagenome	remove	Metagenomics of Japanese gut microbiomes	NA		NA
DRR042351	human gut metagenome	remove	Metagenomics of Japanese gut microbiomes	NA		NA
DRR042352	human gut metagenome	remove	Metagenomics of Japanese gut microbiomes	NA		NA
DRR042353	human gut metagenome	remove	Metagenomics of Japanese gut microbiomes	NA		NA
DRR042354	human gut metagenome	remove	Metagenomics of Japanese gut microbiomes	NA		NA
DRR042355	human gut metagenome	remove	Metagenomics of Japanese gut microbiomes	NA		NA
DRR042356	human gut metagenome	remove	Metagenomics of Japanese gut microbiomes	NA		NA
DRR042357	human gut metagenome	remove	Metagenomics of Japanese gut microbiomes	NA		NA
DRR042358	human gut metagenome	remove	Metagenomics of Japanese gut microbiomes	NA		NA
DRR042359	human gut metagenome	remove	Metagenomics of Japanese gut microbiomes	NA		NA
DRR042362	human gut metagenome	remove	Metagenomics of Japanese gut microbiomes	NA		NA
DRR042363	human gut metagenome	remove	Metagenomics of Japanese gut microbiomes	NA		NA
DRR042364	human gut metagenome	remove	Metagenomics of Japanese gut microbiomes	NA		NA
DRR042365	human gut metagenome	remove	Metagenomics of Japanese gut microbiomes	NA		NA
DRR042366	human gut metagenome	remove	Metagenomics of Japanese gut microbiomes	NA		NA
DRR042367	human gut metagenome	remove	Metagenomics of Japanese gut microbiomes	NA		NA
DRR042368	human gut metagenome	remove	Metagenomics of Japanese gut microbiomes	NA		NA
DRR042369	human gut metagenome	remove	Metagenomics of Japanese gut microbiomes	NA		NA
DRR042370	human gut metagenome	remove	Metagenomics of Japanese gut microbiomes	NA		NA
DRR042371	human gut metagenome	remove	Metagenomics of Japanese gut microbiomes	NA		NA
DRR042372	human gut metagenome	remove	Metagenomics of Japanese gut microbiomes	NA		NA
DRR042373	human gut metagenome	remove	Metagenomics of Japanese gut microbiomes	NA		NA
DRR042374	human gut metagenome	remove	Metagenomics of Japanese gut microbiomes	NA		NA
DRR042376	human gut metagenome	remove	Metagenomics of Japanese gut microbiomes	NA		NA
DRR042378	human gut metagenome	remove	Metagenomics of Japanese gut microbiomes	NA		NA
DRR042379	human gut metagenome	remove	Metagenomics of Japanese gut microbiomes	NA		NA
DRR042380	human gut metagenome	remove	Metagenomics of Japanese gut microbiomes	NA		NA
DRR042381	human gut metagenome	remove	Metagenomics of Japanese gut microbiomes	NA		NA
DRR042382	human gut metagenome	remove	Metagenomics of Japanese gut microbiomes	NA		NA
DRR042383	human gut metagenome	remove	Metagenomics of Japanese gut microbiomes	NA		NA
DRR042384	human gut metagenome	remove	Metagenomics of Japanese gut microbiomes	NA		NA
DRR042385	human gut metagenome	remove	Metagenomics of Japanese gut microbiomes	NA		NA
DRR042386	human gut metagenome	remove	Metagenomics of Japanese gut microbiomes	NA		NA
DRR042388	human gut metagenome	remove	Metagenomics of Japanese gut microbiomes	NA		NA
DRR042389	human gut metagenome	remove	Metagenomics of Japanese gut microbiomes	NA		NA
DRR042390	human gut metagenome	remove	Metagenomics of Japanese gut microbiomes	NA		NA
DRR042391	human gut metagenome	remove	Metagenomics of Japanese gut microbiomes	NA		NA
DRR042392	human gut metagenome	remove	Metagenomics of Japanese gut microbiomes	NA		NA
DRR042393	human gut metagenome	remove	Metagenomics of Japanese gut microbiomes	NA		NA
DRR042394	human gut metagenome	remove	Metagenomics of Japanese gut microbiomes	NA		NA
DRR042395	human gut metagenome	remove	Metagenomics of Japanese gut microbiomes	NA		NA
DRR042396	human gut metagenome	remove	Metagenomics of Japanese gut microbiomes	NA		NA
DRR042397	human gut metagenome	remove	Metagenomics of Japanese gut microbiomes	NA		NA
DRR042398	human gut metagenome	remove	Metagenomics of Japanese gut microbiomes	NA		NA
DRR042399	human gut metagenome	remove	Metagenomics of Japanese gut microbiomes	NA		NA
DRR042400	human gut metagenome	remove	Metagenomics of Japanese gut microbiomes	NA		NA
DRR042401	human gut metagenome	remove	Metagenomics of Japanese gut microbiomes	NA		NA
DRR042402	human gut metagenome	remove	Metagenomics of Japanese gut microbiomes	NA		NA
DRR042403	human gut metagenome	remove	Metagenomics of Japanese gut microbiomes	NA		NA
DRR042404	human gut metagenome	remove	Metagenomics of Japanese gut microbiomes	NA		NA
DRR042405	human gut metagenome	remove	Metagenomics of Japanese gut microbiomes	NA		NA
DRR042406	human gut metagenome	remove	Metagenomics of Japanese gut microbiomes	NA		NA
DRR042407	human gut metagenome	remove	Metagenomics of Japanese gut microbiomes	NA		NA
DRR042408	human gut metagenome	remove	Metagenomics of Japanese gut microbiomes	NA		NA
DRR042409	human gut metagenome	remove	Metagenomics of Japanese gut microbiomes	NA		NA
DRR042410	human gut metagenome	remove	Metagenomics of Japanese gut microbiomes	NA		NA
DRR042411	human gut metagenome	remove	Metagenomics of Japanese gut microbiomes	NA		NA
DRR042412	human gut metagenome	remove	Metagenomics of Japanese gut microbiomes	NA		NA
DRR042413	human gut metagenome	remove	Metagenomics of Japanese gut microbiomes	NA		NA
DRR042414	human gut metagenome	remove	Metagenomics of Japanese gut microbiomes	NA		NA
DRR042415	human gut metagenome	remove	Metagenomics of Japanese gut microbiomes	NA		NA
DRR042416	human gut metagenome	remove	Metagenomics of Japanese gut microbiomes	NA		NA
DRR042417	human gut metagenome	remove	Metagenomics of Japanese gut microbiomes	NA		NA
DRR042418	human gut metagenome	remove	Metagenomics of Japanese gut microbiomes	NA		NA
DRR042419	human gut metagenome	remove	Metagenomics of Japanese gut microbiomes	NA		NA
DRR042420	human gut metagenome	remove	Metagenomics of Japanese gut microbiomes	NA		NA
DRR042421	human gut metagenome	remove	Metagenomics of Japanese gut microbiomes	NA		NA
DRR042422	human gut metagenome	remove	Metagenomics of Japanese gut microbiomes	NA		NA
DRR042423	human gut metagenome	remove	Metagenomics of Japanese gut microbiomes	NA		NA
DRR042424	human gut metagenome	remove	Metagenomics of Japanese gut microbiomes	NA		NA
DRR042425	human gut metagenome	remove	Metagenomics of Japanese gut microbiomes	NA		NA
DRR042426	human gut metagenome	remove	Metagenomics of Japanese gut microbiomes	NA		NA
DRR042427	human gut metagenome	remove	Metagenomics of Japanese gut microbiomes	NA		NA
DRR042428	human gut metagenome	remove	Metagenomics of Japanese gut microbiomes	NA		NA
DRR042429	human gut metagenome	remove	Metagenomics of Japanese gut microbiomes	NA		NA
DRR042431	human gut metagenome	remove	Metagenomics of Japanese gut microbiomes	NA		NA
DRR042432	human gut metagenome	remove	Metagenomics of Japanese gut microbiomes	NA		NA
DRR042433	human gut metagenome	remove	Metagenomics of Japanese gut microbiomes	NA		NA
DRR042434	human gut metagenome	remove	Metagenomics of Japanese gut microbiomes	NA		NA
DRR042435	human gut metagenome	remove	Metagenomics of Japanese gut microbiomes	NA		NA
DRR042436	human gut metagenome	remove	Metagenomics of Japanese gut microbiomes	NA		NA
DRR042437	human gut metagenome	remove	Metagenomics of Japanese gut microbiomes	NA		NA
DRR042438	human gut metagenome	remove	Metagenomics of Japanese gut microbiomes	NA		NA
DRR042439	human gut metagenome	remove	Metagenomics of Japanese gut microbiomes	NA		NA
DRR042440	human gut metagenome	remove	Metagenomics of Japanese gut microbiomes	NA		NA
DRR042441	human gut metagenome	remove	Metagenomics of Japanese gut microbiomes	NA		NA
DRR042442	human gut metagenome	remove	Metagenomics of Japanese gut microbiomes	NA		NA
DRR042443	human gut metagenome	remove	Metagenomics of Japanese gut microbiomes	NA		NA
DRR042444	human gut metagenome	remove	Metagenomics of Japanese gut microbiomes	NA		NA
DRR042445	human gut metagenome	remove	Metagenomics of Japanese gut microbiomes	NA		NA
DRR042446	human gut metagenome	remove	Metagenomics of Japanese gut microbiomes	NA		NA
DRR042447	human gut metagenome	remove	Metagenomics of Japanese gut microbiomes	NA		NA
DRR042448	human gut metagenome	remove	Metagenomics of Japanese gut microbiomes	NA		NA
DRR042449	human gut metagenome	remove	Metagenomics of Japanese gut microbiomes	NA		NA
DRR042450	human gut metagenome	remove	Metagenomics of Japanese gut microbiomes	NA		NA
DRR042451	human gut metagenome	remove	Metagenomics of Japanese gut microbiomes	NA		NA
DRR042452	human gut metagenome	remove	Metagenomics of Japanese gut microbiomes	NA		NA
DRR042453	human gut metagenome	remove	Metagenomics of Japanese gut microbiomes	NA		NA
DRR042454	human gut metagenome	remove	Metagenomics of Japanese gut microbiomes	NA		NA
DRR042455	human gut metagenome	remove	Metagenomics of Japanese gut microbiomes	NA		NA
DRR042456	human gut metagenome	remove	Metagenomics of Japanese gut microbiomes	NA		NA
DRR042457	human gut metagenome	remove	Metagenomics of Japanese gut microbiomes	NA		NA
DRR042458	human gut metagenome	remove	Metagenomics of Japanese gut microbiomes	NA		NA
DRR042459	human gut metagenome	remove	Metagenomics of Japanese gut microbiomes	NA		NA
DRR042460	human gut metagenome	remove	Metagenomics of Japanese gut microbiomes	NA		NA
DRR042461	human gut metagenome	remove	Metagenomics of Japanese gut microbiomes	NA		NA
DRR042462	human gut metagenome	remove	Metagenomics of Japanese gut microbiomes	NA		NA
DRR042463	human gut metagenome	remove	Metagenomics of Japanese gut microbiomes	NA		NA
DRR042464	human gut metagenome	remove	Metagenomics of Japanese gut microbiomes	NA		NA
DRR042465	human gut metagenome	remove	Metagenomics of Japanese gut microbiomes	NA		NA
DRR042466	human gut metagenome	remove	Metagenomics of Japanese gut microbiomes	NA		NA
DRR042467	human gut metagenome	remove	Metagenomics of Japanese gut microbiomes	NA		NA
DRR042468	human gut metagenome	remove	Metagenomics of Japanese gut microbiomes	NA		NA
DRR042469	human gut metagenome	remove	Metagenomics of Japanese gut microbiomes	NA		NA
DRR042470	human gut metagenome	remove	Metagenomics of Japanese gut microbiomes	NA		NA
DRR042471	human gut metagenome	remove	Metagenomics of Japanese gut microbiomes	NA		NA
DRR042472	human gut metagenome	remove	Metagenomics of Japanese gut microbiomes	NA		NA
DRR042473	human gut metagenome	remove	Metagenomics of Japanese gut microbiomes	NA		NA
DRR042474	human gut metagenome	remove	Metagenomics of Japanese gut microbiomes	NA		NA
DRR042475	human gut metagenome	remove	Metagenomics of Japanese gut microbiomes	NA		NA
DRR042477	human gut metagenome	remove	Metagenomics of Japanese gut microbiomes	NA		NA
DRR042478	human gut metagenome	remove	Metagenomics of Japanese gut microbiomes	NA		NA
DRR042479	human gut metagenome	remove	Metagenomics of Japanese gut microbiomes	NA		NA
DRR042480	human gut metagenome	remove	Metagenomics of Japanese gut microbiomes	NA		NA
DRR042481	human gut metagenome	remove	Metagenomics of Japanese gut microbiomes	NA		NA
DRR042482	human gut metagenome	remove	Metagenomics of Japanese gut microbiomes	NA		NA
DRR042483	human gut metagenome	remove	Metagenomics of Japanese gut microbiomes	NA		NA
DRR042485	human gut metagenome	remove	Metagenomics of Japanese gut microbiomes	NA		NA
DRR042486	human gut metagenome	remove	Metagenomics of Japanese gut microbiomes	NA		NA
DRR042487	human gut metagenome	remove	Metagenomics of Japanese gut microbiomes	NA		NA
DRR042488	human gut metagenome	remove	Metagenomics of Japanese gut microbiomes	NA		NA
DRR042489	human gut metagenome	remove	Metagenomics of Japanese gut microbiomes	NA		NA
DRR042490	human gut metagenome	remove	Metagenomics of Japanese gut microbiomes	NA		NA
DRR042491	human gut metagenome	remove	Metagenomics of Japanese gut microbiomes	NA		NA
DRR042492	human gut metagenome	remove	Metagenomics of Japanese gut microbiomes	NA		NA
DRR042493	human gut metagenome	remove	Metagenomics of Japanese gut microbiomes	NA		NA
DRR042494	human gut metagenome	remove	Metagenomics of Japanese gut microbiomes	NA		NA
DRR042495	human gut metagenome	remove	Metagenomics of Japanese gut microbiomes	NA		NA
DRR042496	human gut metagenome	remove	Metagenomics of Japanese gut microbiomes	NA		NA
DRR042497	human gut metagenome	remove	Metagenomics of Japanese gut microbiomes	NA		NA
DRR042498	human gut metagenome	remove	Metagenomics of Japanese gut microbiomes	NA		NA
DRR042499	human gut metagenome	remove	Metagenomics of Japanese gut microbiomes	NA		NA
DRR042500	human gut metagenome	remove	Metagenomics of Japanese gut microbiomes	NA		NA
DRR042501	human gut metagenome	remove	Metagenomics of Japanese gut microbiomes	NA		NA
DRR042503	human gut metagenome	remove	Metagenomics of Japanese gut microbiomes	NA		NA
DRR042505	human gut metagenome	remove	Metagenomics of Japanese gut microbiomes	NA		NA
DRR042507	human gut metagenome	remove	Metagenomics of Japanese gut microbiomes	NA		NA
DRR042508	human gut metagenome	remove	Metagenomics of Japanese gut microbiomes	NA		NA
DRR042509	human gut metagenome	remove	Metagenomics of Japanese gut microbiomes	NA		NA
DRR042510	human gut metagenome	remove	Metagenomics of Japanese gut microbiomes	NA		NA
DRR042511	human gut metagenome	remove	Metagenomics of Japanese gut microbiomes	NA		NA
DRR042512	human gut metagenome	remove	Metagenomics of Japanese gut microbiomes	NA		NA
DRR042513	human gut metagenome	remove	Metagenomics of Japanese gut microbiomes	NA		NA
DRR042515	human gut metagenome	remove	Metagenomics of Japanese gut microbiomes	NA		NA
DRR042516	human gut metagenome	remove	Metagenomics of Japanese gut microbiomes	NA		NA
DRR042517	human gut metagenome	remove	Metagenomics of Japanese gut microbiomes	NA		NA
DRR042518	human gut metagenome	remove	Metagenomics of Japanese gut microbiomes	NA		NA
DRR042519	human gut metagenome	remove	Metagenomics of Japanese gut microbiomes	NA		NA
DRR042520	human gut metagenome	remove	Metagenomics of Japanese gut microbiomes	NA		NA
DRR042521	human gut metagenome	remove	Metagenomics of Japanese gut microbiomes	NA		NA
DRR042522	human gut metagenome	remove	Metagenomics of Japanese gut microbiomes	NA		NA
DRR042523	human gut metagenome	remove	Metagenomics of Japanese gut microbiomes	NA		NA
DRR042524	human gut metagenome	remove	Metagenomics of Japanese gut microbiomes	NA		NA
DRR042525	human gut metagenome	remove	Metagenomics of Japanese gut microbiomes	NA		NA
DRR042526	human gut metagenome	remove	Metagenomics of Japanese gut microbiomes	NA		NA
DRR042527	human gut metagenome	remove	Metagenomics of Japanese gut microbiomes	NA		NA
DRR042528	human gut metagenome	remove	Metagenomics of Japanese gut microbiomes	NA		NA
DRR042529	human gut metagenome	remove	Metagenomics of Japanese gut microbiomes	NA		NA
DRR042530	human gut metagenome	remove	Metagenomics of Japanese gut microbiomes	NA		NA
DRR042531	human gut metagenome	remove	Metagenomics of Japanese gut microbiomes	NA		NA
DRR042532	human gut metagenome	remove	Metagenomics of Japanese gut microbiomes	NA		NA
DRR042533	human gut metagenome	remove	Metagenomics of Japanese gut microbiomes	NA		NA
DRR042534	human gut metagenome	remove	Metagenomics of Japanese gut microbiomes	NA		NA
DRR042535	human gut metagenome	remove	Metagenomics of Japanese gut microbiomes	NA		NA
DRR042537	human gut metagenome	remove	Metagenomics of Japanese gut microbiomes	NA		NA
DRR042538	human gut metagenome	remove	Metagenomics of Japanese gut microbiomes	NA		NA
DRR042539	human gut metagenome	remove	Metagenomics of Japanese gut microbiomes	NA		NA
DRR042540	human gut metagenome	remove	Metagenomics of Japanese gut microbiomes	NA		NA
DRR042541	human gut metagenome	remove	Metagenomics of Japanese gut microbiomes	NA		NA
DRR042544	human gut metagenome	remove	Metagenomics of Japanese gut microbiomes	NA		NA
DRR042545	human gut metagenome	remove	Metagenomics of Japanese gut microbiomes	NA		NA
DRR042546	human gut metagenome	remove	Metagenomics of Japanese gut microbiomes	NA		NA
DRR042547	human gut metagenome	remove	Metagenomics of Japanese gut microbiomes	NA		NA
DRR042548	human gut metagenome	remove	Metagenomics of Japanese gut microbiomes	NA		NA
DRR042549	human gut metagenome	remove	Metagenomics of Japanese gut microbiomes	NA		NA
DRR042550	human gut metagenome	remove	Metagenomics of Japanese gut microbiomes	NA		NA
DRR042551	human gut metagenome	remove	Metagenomics of Japanese gut microbiomes	NA		NA
DRR042552	human gut metagenome	remove	Metagenomics of Japanese gut microbiomes	NA		NA
DRR042553	human gut metagenome	remove	Metagenomics of Japanese gut microbiomes	NA		NA
DRR042554	human gut metagenome	remove	Metagenomics of Japanese gut microbiomes	NA		NA
DRR042555	human gut metagenome	remove	Metagenomics of Japanese gut microbiomes	NA		NA
DRR042556	human gut metagenome	remove	Metagenomics of Japanese gut microbiomes	NA		NA
DRR042557	human gut metagenome	remove	Metagenomics of Japanese gut microbiomes	NA		NA
DRR042558	human gut metagenome	remove	Metagenomics of Japanese gut microbiomes	NA		NA
DRR042559	human gut metagenome	remove	Metagenomics of Japanese gut microbiomes	NA		NA
DRR042560	human gut metagenome	remove	Metagenomics of Japanese gut microbiomes	NA		NA
DRR042561	human gut metagenome	remove	Metagenomics of Japanese gut microbiomes	NA		NA
DRR042562	human gut metagenome	remove	Metagenomics of Japanese gut microbiomes	NA		NA
DRR042563	human gut metagenome	remove	Metagenomics of Japanese gut microbiomes	NA		NA
DRR042564	human gut metagenome	remove	Metagenomics of Japanese gut microbiomes	NA		NA
DRR042565	human gut metagenome	remove	Metagenomics of Japanese gut microbiomes	NA		NA
DRR042566	human gut metagenome	remove	Metagenomics of Japanese gut microbiomes	NA		NA
DRR042567	human gut metagenome	remove	Metagenomics of Japanese gut microbiomes	NA		NA
DRR042568	human gut metagenome	remove	Metagenomics of Japanese gut microbiomes	NA		NA
DRR042569	human gut metagenome	remove	Metagenomics of Japanese gut microbiomes	NA		NA
DRR042570	human gut metagenome	remove	Metagenomics of Japanese gut microbiomes	NA		NA
DRR042571	human gut metagenome	remove	Metagenomics of Japanese gut microbiomes	NA		NA
DRR042572	human gut metagenome	remove	Metagenomics of Japanese gut microbiomes	NA		NA
DRR042573	human gut metagenome	remove	Metagenomics of Japanese gut microbiomes	NA		NA
DRR042574	human gut metagenome	remove	Metagenomics of Japanese gut microbiomes	NA		NA
DRR042575	human gut metagenome	remove	Metagenomics of Japanese gut microbiomes	NA		NA
DRR042576	human gut metagenome	remove	Metagenomics of Japanese gut microbiomes	NA		NA
DRR042577	human gut metagenome	remove	Metagenomics of Japanese gut microbiomes	NA		NA
DRR042578	human gut metagenome	remove	Metagenomics of Japanese gut microbiomes	NA		NA
DRR042579	human gut metagenome	remove	Metagenomics of Japanese gut microbiomes	NA		NA
DRR042580	human gut metagenome	remove	Metagenomics of Japanese gut microbiomes	NA		NA
DRR042583	human gut metagenome	remove	Metagenomics of Japanese gut microbiomes	NA		NA
DRR042584	human gut metagenome	remove	Metagenomics of Japanese gut microbiomes	NA		NA
DRR042585	human gut metagenome	remove	Metagenomics of Japanese gut microbiomes	NA		NA
DRR042586	human gut metagenome	remove	Metagenomics of Japanese gut microbiomes	NA		NA
DRR042587	human gut metagenome	remove	Metagenomics of Japanese gut microbiomes	NA		NA
DRR042588	human gut metagenome	remove	Metagenomics of Japanese gut microbiomes	NA		NA
DRR042589	human gut metagenome	remove	Metagenomics of Japanese gut microbiomes	NA		NA
DRR042590	human gut metagenome	remove	Metagenomics of Japanese gut microbiomes	NA		NA
DRR042591	human gut metagenome	remove	Metagenomics of Japanese gut microbiomes	NA		NA
DRR042592	human gut metagenome	remove	Metagenomics of Japanese gut microbiomes	NA		NA
DRR042593	human gut metagenome	remove	Metagenomics of Japanese gut microbiomes	NA		NA
DRR042594	human gut metagenome	remove	Metagenomics of Japanese gut microbiomes	NA		NA
DRR042595	human gut metagenome	remove	Metagenomics of Japanese gut microbiomes	NA		NA
DRR042596	human gut metagenome	remove	Metagenomics of Japanese gut microbiomes	NA		NA
DRR042597	human gut metagenome	remove	Metagenomics of Japanese gut microbiomes	NA		NA
DRR042598	human gut metagenome	remove	Metagenomics of Japanese gut microbiomes	NA		NA
DRR042599	human gut metagenome	remove	Metagenomics of Japanese gut microbiomes	NA		NA
DRR042600	human gut metagenome	remove	Metagenomics of Japanese gut microbiomes	NA		NA
DRR042601	human gut metagenome	remove	Metagenomics of Japanese gut microbiomes	NA		NA
DRR042602	human gut metagenome	remove	Metagenomics of Japanese gut microbiomes	NA		NA
DRR042603	human gut metagenome	remove	Metagenomics of Japanese gut microbiomes	NA		NA
DRR042604	human gut metagenome	remove	Metagenomics of Japanese gut microbiomes	NA		NA
DRR042605	human gut metagenome	remove	Metagenomics of Japanese gut microbiomes	NA		NA
DRR042606	human gut metagenome	remove	Metagenomics of Japanese gut microbiomes	NA		NA
DRR042607	human gut metagenome	remove	Metagenomics of Japanese gut microbiomes	NA		NA
DRR042608	human gut metagenome	remove	Metagenomics of Japanese gut microbiomes	NA		NA
DRR042609	human gut metagenome	remove	Metagenomics of Japanese gut microbiomes	NA		NA
DRR042610	human gut metagenome	remove	Metagenomics of Japanese gut microbiomes	NA		NA
DRR042611	human gut metagenome	remove	Metagenomics of Japanese gut microbiomes	NA		NA
DRR042612	human gut metagenome	remove	Metagenomics of Japanese gut microbiomes	NA		NA
DRR042613	human gut metagenome	remove	Metagenomics of Japanese gut microbiomes	NA		NA
DRR042614	human gut metagenome	remove	Metagenomics of Japanese gut microbiomes	NA		NA
DRR042615	human gut metagenome	remove	Metagenomics of Japanese gut microbiomes	NA		NA
DRR042616	human gut metagenome	remove	Metagenomics of Japanese gut microbiomes	NA		NA
DRR042617	human gut metagenome	remove	Metagenomics of Japanese gut microbiomes	NA		NA
DRR042618	human gut metagenome	remove	Metagenomics of Japanese gut microbiomes	NA		NA
DRR042620	human gut metagenome	remove	Metagenomics of Japanese gut microbiomes	NA		NA
DRR042621	human gut metagenome	remove	Metagenomics of Japanese gut microbiomes	NA		NA
DRR042622	human gut metagenome	remove	Metagenomics of Japanese gut microbiomes	NA		NA
DRR042623	human gut metagenome	remove	Metagenomics of Japanese gut microbiomes	NA		NA
DRR042624	human gut metagenome	remove	Metagenomics of Japanese gut microbiomes	NA		NA
DRR042625	human gut metagenome	remove	Metagenomics of Japanese gut microbiomes	NA		NA
DRR042626	human gut metagenome	remove	Metagenomics of Japanese gut microbiomes	NA		NA
DRR042627	human gut metagenome	remove	Metagenomics of Japanese gut microbiomes	NA		NA
DRR042628	human gut metagenome	remove	Metagenomics of Japanese gut microbiomes	NA		NA
DRR042629	human gut metagenome	remove	Metagenomics of Japanese gut microbiomes	NA		NA
DRR042630	human gut metagenome	remove	Metagenomics of Japanese gut microbiomes	NA		NA
DRR042631	human gut metagenome	remove	Metagenomics of Japanese gut microbiomes	NA		NA
DRR042632	human gut metagenome	remove	Metagenomics of Japanese gut microbiomes	NA		NA
DRR042633	human gut metagenome	remove	Metagenomics of Japanese gut microbiomes	NA		NA
DRR042634	human gut metagenome	remove	Metagenomics of Japanese gut microbiomes	NA		NA
DRR042635	human gut metagenome	remove	Metagenomics of Japanese gut microbiomes	NA		NA
DRR042636	human gut metagenome	remove	Metagenomics of Japanese gut microbiomes	NA		NA
DRR042637	human gut metagenome	remove	Metagenomics of Japanese gut microbiomes	NA		NA
DRR042638	human gut metagenome	remove	Metagenomics of Japanese gut microbiomes	NA		NA
DRR042640	human gut metagenome	remove	Metagenomics of Japanese gut microbiomes	NA		NA
DRR042642	human gut metagenome	remove	Metagenomics of Japanese gut microbiomes	NA		NA
DRR042644	human gut metagenome	remove	Metagenomics of Japanese gut microbiomes	NA		NA
DRR042645	human gut metagenome	remove	Metagenomics of Japanese gut microbiomes	NA		NA
DRR042646	human gut metagenome	remove	Metagenomics of Japanese gut microbiomes	NA		NA
DRR042647	human gut metagenome	remove	Metagenomics of Japanese gut microbiomes	NA		NA
DRR042648	human gut metagenome	remove	Metagenomics of Japanese gut microbiomes	NA		NA
DRR042649	human gut metagenome	remove	Metagenomics of Japanese gut microbiomes	NA		NA
DRR042650	human gut metagenome	remove	Metagenomics of Japanese gut microbiomes	NA		NA
DRR042651	human gut metagenome	remove	Metagenomics of Japanese gut microbiomes	NA		NA
DRR042652	human gut metagenome	remove	Metagenomics of Japanese gut microbiomes	NA		NA
DRR042653	human gut metagenome	remove	Metagenomics of Japanese gut microbiomes	NA		NA
DRR042654	human gut metagenome	remove	Metagenomics of Japanese gut microbiomes	NA		NA
DRR042655	human gut metagenome	remove	Metagenomics of Japanese gut microbiomes	NA		NA
DRR042656	human gut metagenome	remove	Metagenomics of Japanese gut microbiomes	NA		NA
DRR042657	human gut metagenome	remove	Metagenomics of Japanese gut microbiomes	NA		NA
DRR042658	human gut metagenome	remove	Metagenomics of Japanese gut microbiomes	NA		NA
DRR042659	human gut metagenome	remove	Metagenomics of Japanese gut microbiomes	NA		NA
DRR042660	human gut metagenome	remove	Metagenomics of Japanese gut microbiomes	NA		NA
DRR042661	human gut metagenome	remove	Metagenomics of Japanese gut microbiomes	NA		NA
DRR042662	human gut metagenome	remove	Metagenomics of Japanese gut microbiomes	NA		NA
DRR042663	human gut metagenome	remove	Metagenomics of Japanese gut microbiomes	NA		NA
DRR045340	fossil metagenome	NA	Sequencing analyses of the multiple nuclear genes and the partial mitochondrial genome of Palaeoloxodon naumanni	NA		NA
DRR045396	fossil metagenome	NA	Sequencing analyses of the two species of extinct elephant birds	remove		NA
DRR046069	human oral metagenome	remove	Metgenomic analysis of human saliva microbiome from healthy subjects	remove		NA
DRR046070	human oral metagenome	remove	Metgenomic analysis of human saliva microbiome from healthy subjects	remove		NA
DRR046071	human oral metagenome	remove	Metgenomic analysis of human saliva microbiome from healthy subjects	remove		NA
DRR046072	human oral metagenome	remove	Metgenomic analysis of human saliva microbiome from healthy subjects	remove		NA
DRR046073	human oral metagenome	remove	Metgenomic analysis of human saliva microbiome from healthy subjects	remove		NA
DRR046074	human oral metagenome	remove	Metgenomic analysis of human saliva microbiome from healthy subjects	remove		NA
DRR046075	human oral metagenome	remove	Metgenomic analysis of human saliva microbiome from healthy subjects	remove		NA
DRR046076	human oral metagenome	remove	Metgenomic analysis of human saliva microbiome from healthy subjects	remove		NA
DRR046077	human oral metagenome	remove	Metgenomic analysis of human saliva microbiome from healthy subjects	remove		NA
DRR046078	human oral metagenome	remove	Metgenomic analysis of human saliva microbiome from healthy subjects	remove		NA
DRR046079	human oral metagenome	remove	Metgenomic analysis of human saliva microbiome from healthy subjects	remove		NA
DRR046080	human oral metagenome	remove	Metgenomic analysis of human saliva microbiome from healthy subjects	remove		NA
DRR046081	human oral metagenome	remove	Metgenomic analysis of human saliva microbiome from healthy subjects	remove		NA
DRR046082	human oral metagenome	remove	Metgenomic analysis of human saliva microbiome from healthy subjects	remove		NA
DRR046083	human oral metagenome	remove	Metgenomic analysis of human saliva microbiome from healthy subjects	remove		NA
DRR046084	human oral metagenome	remove	Metgenomic analysis of human saliva microbiome from healthy subjects	remove		NA
DRR046085	human oral metagenome	remove	Metgenomic analysis of human saliva microbiome from healthy subjects	remove		NA
DRR046086	human oral metagenome	remove	Metgenomic analysis of human saliva microbiome from healthy subjects	remove		NA
DRR046087	human oral metagenome	remove	Metgenomic analysis of human saliva microbiome from healthy subjects	remove		NA
DRR046088	human oral metagenome	remove	Metgenomic analysis of human saliva microbiome from healthy subjects	remove		NA
DRR046089	human oral metagenome	remove	Metgenomic analysis of human saliva microbiome from healthy subjects	remove		NA
DRR046090	human oral metagenome	remove	Metgenomic analysis of human saliva microbiome from healthy subjects	remove		NA
DRR046091	human oral metagenome	remove	Metgenomic analysis of human saliva microbiome from healthy subjects	remove		NA
DRR046092	human oral metagenome	remove	Metgenomic analysis of human saliva microbiome from healthy subjects	remove		NA
DRR046093	human oral metagenome	remove	Metgenomic analysis of human saliva microbiome from healthy subjects	remove		NA
DRR046094	human oral metagenome	remove	Metgenomic analysis of human saliva microbiome from healthy subjects	remove		NA
DRR046095	human oral metagenome	remove	Metgenomic analysis of human saliva microbiome from healthy subjects	remove		NA
DRR046096	human oral metagenome	remove	Metgenomic analysis of human saliva microbiome from healthy subjects	remove		NA
DRR046097	human oral metagenome	remove	Metgenomic analysis of human saliva microbiome from healthy subjects	remove		NA
DRR046098	human oral metagenome	remove	Metgenomic analysis of human saliva microbiome from healthy subjects	remove		NA
DRR046099	human oral metagenome	remove	Metgenomic analysis of human saliva microbiome from healthy subjects	remove		NA
DRR046100	human oral metagenome	remove	Metgenomic analysis of human saliva microbiome from healthy subjects	remove		NA
DRR046101	human oral metagenome	remove	Metgenomic analysis of human saliva microbiome from healthy subjects	remove		NA
DRR046102	human oral metagenome	remove	Metgenomic analysis of human saliva microbiome from healthy subjects	remove		NA
DRR046103	human oral metagenome	remove	Metgenomic analysis of human saliva microbiome from healthy subjects	remove		NA
DRR046104	human oral metagenome	remove	Metgenomic analysis of human saliva microbiome from healthy subjects	remove		NA
DRR046398	fossil metagenome	NA	Nuclear genome sequencing of Sanganji Jomon	NA		NA
DRR046399	fossil metagenome	NA	Nuclear genome sequencing of Sanganji Jomon	NA		NA
DRR046400	fossil metagenome	NA	Nuclear genome sequencing of Sanganji Jomon	NA		NA
DRR046401	fossil metagenome	NA	Nuclear genome sequencing of Sanganji Jomon	NA		NA
DRR046402	fossil metagenome	NA	Nuclear genome sequencing of Sanganji Jomon	NA		NA
DRR046403	fossil metagenome	NA	Nuclear genome sequencing of Sanganji Jomon	NA		NA
DRR046404	fossil metagenome	NA	Nuclear genome sequencing of Sanganji Jomon	NA		NA
DRR046405	fossil metagenome	NA	Nuclear genome sequencing of Sanganji Jomon	NA		NA
DRR046408	fossil metagenome	NA	Nuclear genome sequencing of Sanganji Jomon	NA		NA
DRR046409	fossil metagenome	NA	Nuclear genome sequencing of Sanganji Jomon	NA		NA
DRR046410	fossil metagenome	NA	Nuclear genome sequencing of Sanganji Jomon	NA		NA
DRR046412	fossil metagenome	NA	Nuclear genome sequencing of Sanganji Jomon	NA		NA
DRR046413	fossil metagenome	NA	Nuclear genome sequencing of Sanganji Jomon	NA		NA
DRR046817	activated sludge metagenome	remove	Genomic features of uncultured methylotrophs in activated-sludge microbiomes grown under different enrichment procedures	remove		NA
DRR046818	activated sludge metagenome	remove	Genomic features of uncultured methylotrophs in activated-sludge microbiomes grown under different enrichment procedures	remove		NA
DRR049542	gut metagenome	NA	Sea cucmber gut microbiome	keep	NA	NA
DRR049543	gut metagenome	NA	Sea cucmber gut microbiome	keep	NA	NA
DRR055402	phyllosphere metagenome	NA	Metagenome sequence of bacteria associated with soybean plants	NA		NA
DRR055403	phyllosphere metagenome	NA	Metagenome sequence of bacteria associated with soybean plants	NA		NA
DRR066339	NA	NA	metagenome from marine sponge Mycale sp.	keep	NA	NA
DRR066340	NA	NA	metagenome from soft coral Eleutherobia sp.	keep	NA	NA
DRR066656	biogas fermenter metagenome	NA	Heterotrophic methanogens dominate in anaerobic digesters	NA		NA
DRR066658	biogas fermenter metagenome	NA	Heterotrophic methanogens dominate in anaerobic digesters	NA		NA
DRR072192	human metagenome	remove	A metagenomic approach for acute cholecystitis patients enables pathogen detection and rapid diagnostics	NA		NA
DRR072193	human metagenome	remove	A metagenomic approach for acute cholecystitis patients enables pathogen detection and rapid diagnostics	NA		NA
DRR072194	human metagenome	remove	A metagenomic approach for acute cholecystitis patients enables pathogen detection and rapid diagnostics	NA		NA
DRR072195	human metagenome	remove	A metagenomic approach for acute cholecystitis patients enables pathogen detection and rapid diagnostics	NA		NA
DRR072196	human metagenome	remove	A metagenomic approach for acute cholecystitis patients enables pathogen detection and rapid diagnostics	NA		NA
DRR072197	human metagenome	remove	A metagenomic approach for acute cholecystitis patients enables pathogen detection and rapid diagnostics	NA		NA
DRR072198	human metagenome	remove	A metagenomic approach for acute cholecystitis patients enables pathogen detection and rapid diagnostics	NA		NA
DRR072199	human metagenome	remove	A metagenomic approach for acute cholecystitis patients enables pathogen detection and rapid diagnostics	NA		NA
DRR072200	human metagenome	remove	A metagenomic approach for acute cholecystitis patients enables pathogen detection and rapid diagnostics	NA		NA
DRR072201	human metagenome	remove	A metagenomic approach for acute cholecystitis patients enables pathogen detection and rapid diagnostics	NA		NA
DRR072202	human metagenome	remove	A metagenomic approach for acute cholecystitis patients enables pathogen detection and rapid diagnostics	NA		NA
DRR072203	human metagenome	remove	A metagenomic approach for acute cholecystitis patients enables pathogen detection and rapid diagnostics	NA		NA
DRR072204	human metagenome	remove	A metagenomic approach for acute cholecystitis patients enables pathogen detection and rapid diagnostics	NA		NA
DRR072205	human metagenome	remove	A metagenomic approach for acute cholecystitis patients enables pathogen detection and rapid diagnostics	NA		NA
DRR072206	human metagenome	remove	A metagenomic approach for acute cholecystitis patients enables pathogen detection and rapid diagnostics	NA		NA
DRR072207	human metagenome	remove	A metagenomic approach for acute cholecystitis patients enables pathogen detection and rapid diagnostics	NA		NA
DRR076985	human oral metagenome	remove	Metgenomic analysis of human saliva microbiome from healthy subjects	remove		NA
DRR076986	human oral metagenome	remove	Metgenomic analysis of human saliva microbiome from healthy subjects	remove		NA
DRR076987	human oral metagenome	remove	Metgenomic analysis of human saliva microbiome from healthy subjects	remove		NA
DRR076988	human oral metagenome	remove	Metgenomic analysis of human saliva microbiome from healthy subjects	remove		NA
DRR076989	human oral metagenome	remove	Metgenomic analysis of human saliva microbiome from healthy subjects	remove		NA
DRR076990	human oral metagenome	remove	Metgenomic analysis of human saliva microbiome from healthy subjects	remove		NA
DRR076991	human oral metagenome	remove	Metgenomic analysis of human saliva microbiome from healthy subjects	remove		NA
DRR076992	human oral metagenome	remove	Metgenomic analysis of human saliva microbiome from healthy subjects	remove		NA
DRR076993	human oral metagenome	remove	Metgenomic analysis of human saliva microbiome from healthy subjects	remove		NA
DRR076994	human oral metagenome	remove	Metgenomic analysis of human saliva microbiome from healthy subjects	remove		NA
DRR076995	human oral metagenome	remove	Metgenomic analysis of human saliva microbiome from healthy subjects	remove		NA
DRR076996	human oral metagenome	remove	Metgenomic analysis of human saliva microbiome from healthy subjects	remove		NA
DRR076997	human oral metagenome	remove	Metgenomic analysis of human saliva microbiome from healthy subjects	remove		NA
DRR076998	human oral metagenome	remove	Metgenomic analysis of human saliva microbiome from healthy subjects	remove		NA
DRR076999	human oral metagenome	remove	Metgenomic analysis of human saliva microbiome from healthy subjects	remove		NA
DRR077000	human oral metagenome	remove	Metgenomic analysis of human saliva microbiome from healthy subjects	remove		NA
DRR077001	human oral metagenome	remove	Metgenomic analysis of human saliva microbiome from healthy subjects	remove		NA
DRR077002	human oral metagenome	remove	Metgenomic analysis of human saliva microbiome from healthy subjects	remove		NA
DRR077003	human oral metagenome	remove	Metgenomic analysis of human saliva microbiome from healthy subjects	remove		NA
DRR077004	human oral metagenome	remove	Metgenomic analysis of human saliva microbiome from healthy subjects	remove		NA
DRR077005	human oral metagenome	remove	Metgenomic analysis of human saliva microbiome from healthy subjects	remove		NA
DRR077006	human oral metagenome	remove	Metgenomic analysis of human saliva microbiome from healthy subjects	remove		NA
DRR077007	human oral metagenome	remove	Metgenomic analysis of human saliva microbiome from healthy subjects	remove		NA
DRR077008	human oral metagenome	remove	Metgenomic analysis of human saliva microbiome from healthy subjects	remove		NA
DRR077009	human oral metagenome	remove	Metgenomic analysis of human saliva microbiome from healthy subjects	remove		NA
DRR077010	human oral metagenome	remove	Metgenomic analysis of human saliva microbiome from healthy subjects	remove		NA
DRR077011	human oral metagenome	remove	Metgenomic analysis of human saliva microbiome from healthy subjects	remove		NA
DRR077012	human oral metagenome	remove	Metgenomic analysis of human saliva microbiome from healthy subjects	remove		NA
DRR077013	human oral metagenome	remove	Metgenomic analysis of human saliva microbiome from healthy subjects	remove		NA
DRR077014	human oral metagenome	remove	Metgenomic analysis of human saliva microbiome from healthy subjects	remove		NA
DRR077015	human oral metagenome	remove	Metgenomic analysis of human saliva microbiome from healthy subjects	remove		NA
DRR077016	human oral metagenome	remove	Metgenomic analysis of human saliva microbiome from healthy subjects	remove		NA
DRR077017	human oral metagenome	remove	Metgenomic analysis of human saliva microbiome from healthy subjects	remove		NA
DRR077018	human oral metagenome	remove	Metgenomic analysis of human saliva microbiome from healthy subjects	remove		NA
DRR077019	human oral metagenome	remove	Metgenomic analysis of human saliva microbiome from healthy subjects	remove		NA
DRR077020	human oral metagenome	remove	Metgenomic analysis of human saliva microbiome from healthy subjects	remove		NA
DRR077021	human oral metagenome	remove	Metgenomic analysis of human saliva microbiome from healthy subjects	remove		NA
DRR077022	human oral metagenome	remove	Metgenomic analysis of human saliva microbiome from healthy subjects	remove		NA
DRR077023	human oral metagenome	remove	Metgenomic analysis of human saliva microbiome from healthy subjects	remove		NA
DRR077024	human oral metagenome	remove	Metgenomic analysis of human saliva microbiome from healthy subjects	remove		NA
DRR077025	human oral metagenome	remove	Metgenomic analysis of human saliva microbiome from healthy subjects	remove		NA
DRR077026	human oral metagenome	remove	Metgenomic analysis of human saliva microbiome from healthy subjects	remove		NA
DRR077027	human oral metagenome	remove	Metgenomic analysis of human saliva microbiome from healthy subjects	remove		NA
DRR077028	human oral metagenome	remove	Metgenomic analysis of human saliva microbiome from healthy subjects	remove		NA
DRR077029	human oral metagenome	remove	Metgenomic analysis of human saliva microbiome from healthy subjects	remove		NA
DRR077030	human oral metagenome	remove	Metgenomic analysis of human saliva microbiome from healthy subjects	remove		NA
DRR077031	human oral metagenome	remove	Metgenomic analysis of human saliva microbiome from healthy subjects	remove		NA
DRR077032	human oral metagenome	remove	Metgenomic analysis of human saliva microbiome from healthy subjects	remove		NA
DRR077033	human oral metagenome	remove	Metgenomic analysis of human saliva microbiome from healthy subjects	remove		NA
DRR077034	human oral metagenome	remove	Metgenomic analysis of human saliva microbiome from healthy subjects	remove		NA
DRR077035	human oral metagenome	remove	Metgenomic analysis of human saliva microbiome from healthy subjects	remove		NA
DRR077036	human oral metagenome	remove	Metgenomic analysis of human saliva microbiome from healthy subjects	remove		NA
DRR077037	human oral metagenome	remove	Metgenomic analysis of human saliva microbiome from healthy subjects	remove		NA
DRR077038	human oral metagenome	remove	Metgenomic analysis of human saliva microbiome from healthy subjects	remove		NA
DRR077039	human oral metagenome	remove	Metgenomic analysis of human saliva microbiome from healthy subjects	remove		NA
DRR077040	human oral metagenome	remove	Metgenomic analysis of human saliva microbiome from healthy subjects	remove		NA
DRR077041	human oral metagenome	remove	Metgenomic analysis of human saliva microbiome from healthy subjects	remove		NA
DRR077042	human oral metagenome	remove	Metgenomic analysis of human saliva microbiome from healthy subjects	remove		NA
DRR077043	human oral metagenome	remove	Metgenomic analysis of human saliva microbiome from healthy subjects	remove		NA
DRR077044	human oral metagenome	remove	Metgenomic analysis of human saliva microbiome from healthy subjects	remove		NA
DRR077045	human oral metagenome	remove	Metgenomic analysis of human saliva microbiome from healthy subjects	remove		NA
DRR077046	human oral metagenome	remove	Metgenomic analysis of human saliva microbiome from healthy subjects	remove		NA
DRR077047	human oral metagenome	remove	Metgenomic analysis of human saliva microbiome from healthy subjects	remove		NA
DRR077048	human oral metagenome	remove	Metgenomic analysis of human saliva microbiome from healthy subjects	remove		NA
DRR077049	human oral metagenome	remove	Metgenomic analysis of human saliva microbiome from healthy subjects	remove		NA
DRR077050	human oral metagenome	remove	Metgenomic analysis of human saliva microbiome from healthy subjects	remove		NA
DRR077051	human oral metagenome	remove	Metgenomic analysis of human saliva microbiome from healthy subjects	remove		NA
DRR077052	human oral metagenome	remove	Metgenomic analysis of human saliva microbiome from healthy subjects	remove		NA
DRR077053	human oral metagenome	remove	Metgenomic analysis of human saliva microbiome from healthy subjects	remove		NA
DRR077054	human oral metagenome	remove	Metgenomic analysis of human saliva microbiome from healthy subjects	remove		NA
DRR077055	human oral metagenome	remove	Metgenomic analysis of human saliva microbiome from healthy subjects	remove		NA
DRR077056	human oral metagenome	remove	Metgenomic analysis of human saliva microbiome from healthy subjects	remove		NA
DRR078640	NA	NA	Metagenomic analysis of Akoya pearl oyster (Pinctada fucata martensii) hemolymph for survey of the causative agent of Akoya oyster disease	keep		keep
DRR078662	NA	NA	Metagenomic analysis of Akoya pearl oyster (Pinctada fucata martensii) hemolymph for survey of the causative agent of Akoya oyster disease	keep		keep
DRR082457	hot springs metagenome	NA	Metagenome analysis of microbial community from hot spring water and soil	remove		NA
DRR082458	hot springs metagenome	NA	Metagenome analysis of microbial community from hot spring water and soil	remove		NA
DRR082459	hot springs metagenome	NA	Metagenome analysis of microbial community from hot spring water and soil	remove		NA
DRR086604	NA	NA	Development of prediction and control technology for coastal fishery damage by marine microbial analysis	keep		keep
DRR086605	NA	NA	Development of prediction and control technology for coastal fishery damage by marine microbial analysis	keep		keep
DRR086606	NA	NA	Development of prediction and control technology for coastal fishery damage by marine microbial analysis	keep		keep
DRR086607	NA	NA	Development of prediction and control technology for coastal fishery damage by marine microbial analysis	keep		keep
DRR086608	NA	NA	Development of prediction and control technology for coastal fishery damage by marine microbial analysis	keep		keep
DRR086609	NA	NA	Development of prediction and control technology for coastal fishery damage by marine microbial analysis	keep		keep
DRR086610	NA	NA	Development of prediction and control technology for coastal fishery damage by marine microbial analysis	keep		keep
DRR086611	NA	NA	Development of prediction and control technology for coastal fishery damage by marine microbial analysis	keep		keep
DRR086612	NA	NA	Development of prediction and control technology for coastal fishery damage by marine microbial analysis	keep		keep
DRR086613	NA	NA	Development of prediction and control technology for coastal fishery damage by marine microbial analysis	keep		keep
DRR086614	NA	NA	Development of prediction and control technology for coastal fishery damage by marine microbial analysis	keep		keep
DRR086615	NA	NA	Development of prediction and control technology for coastal fishery damage by marine microbial analysis	keep		keep
DRR086616	NA	NA	Development of prediction and control technology for coastal fishery damage by marine microbial analysis	keep		keep
DRR086617	NA	NA	Development of prediction and control technology for coastal fishery damage by marine microbial analysis	keep		keep
DRR086618	NA	NA	Development of prediction and control technology for coastal fishery damage by marine microbial analysis	keep		keep
DRR086619	NA	NA	Development of prediction and control technology for coastal fishery damage by marine microbial analysis	keep		keep
DRR086620	NA	NA	Development of prediction and control technology for coastal fishery damage by marine microbial analysis	keep		keep
DRR086621	NA	NA	Development of prediction and control technology for coastal fishery damage by marine microbial analysis	keep		keep
DRR086622	NA	NA	Development of prediction and control technology for coastal fishery damage by marine microbial analysis	keep		keep
DRR086623	NA	NA	Development of prediction and control technology for coastal fishery damage by marine microbial analysis	keep		keep
DRR086624	NA	NA	Development of prediction and control technology for coastal fishery damage by marine microbial analysis	keep		keep
DRR086625	NA	NA	Development of prediction and control technology for coastal fishery damage by marine microbial analysis	keep		keep
DRR086626	NA	NA	Development of prediction and control technology for coastal fishery damage by marine microbial analysis	keep		keep
DRR086627	NA	NA	Development of prediction and control technology for coastal fishery damage by marine microbial analysis	keep		keep
DRR086628	NA	NA	Development of prediction and control technology for coastal fishery damage by marine microbial analysis	keep		keep
DRR086629	NA	NA	Development of prediction and control technology for coastal fishery damage by marine microbial analysis	keep		keep
DRR086630	NA	NA	Development of prediction and control technology for coastal fishery damage by marine microbial analysis	keep		keep
DRR086631	NA	NA	Development of prediction and control technology for coastal fishery damage by marine microbial analysis	keep		keep
DRR086632	NA	NA	Development of prediction and control technology for coastal fishery damage by marine microbial analysis	keep		keep
DRR086633	NA	NA	Development of prediction and control technology for coastal fishery damage by marine microbial analysis	keep		keep
DRR086634	NA	NA	Development of prediction and control technology for coastal fishery damage by marine microbial analysis	keep		keep
DRR086635	NA	NA	Development of prediction and control technology for coastal fishery damage by marine microbial analysis	keep		keep
DRR086636	NA	NA	Development of prediction and control technology for coastal fishery damage by marine microbial analysis	keep		keep
DRR086637	NA	NA	Development of prediction and control technology for coastal fishery damage by marine microbial analysis	keep		keep
DRR086638	NA	NA	Development of prediction and control technology for coastal fishery damage by marine microbial analysis	keep		keep
DRR086639	NA	NA	Development of prediction and control technology for coastal fishery damage by marine microbial analysis	keep		keep
DRR086640	NA	NA	Development of prediction and control technology for coastal fishery damage by marine microbial analysis	keep		keep
DRR086641	NA	NA	Development of prediction and control technology for coastal fishery damage by marine microbial analysis	keep		keep
DRR086642	NA	NA	Development of prediction and control technology for coastal fishery damage by marine microbial analysis	keep		keep
DRR086643	NA	NA	Development of prediction and control technology for coastal fishery damage by marine microbial analysis	keep		keep
DRR086644	NA	NA	Development of prediction and control technology for coastal fishery damage by marine microbial analysis	keep		keep
DRR086645	NA	NA	Development of prediction and control technology for coastal fishery damage by marine microbial analysis	keep		keep
DRR086646	NA	NA	Development of prediction and control technology for coastal fishery damage by marine microbial analysis	keep		keep
DRR086647	NA	NA	Development of prediction and control technology for coastal fishery damage by marine microbial analysis	keep		keep
DRR086648	NA	NA	Development of prediction and control technology for coastal fishery damage by marine microbial analysis	keep		keep
DRR086649	NA	NA	Development of prediction and control technology for coastal fishery damage by marine microbial analysis	keep		keep
DRR086650	NA	NA	Development of prediction and control technology for coastal fishery damage by marine microbial analysis	keep		keep
DRR086651	NA	NA	Development of prediction and control technology for coastal fishery damage by marine microbial analysis	keep		keep
DRR086652	NA	NA	Development of prediction and control technology for coastal fishery damage by marine microbial analysis	keep		keep
DRR086653	NA	NA	Development of prediction and control technology for coastal fishery damage by marine microbial analysis	keep		keep
DRR086654	NA	NA	Development of prediction and control technology for coastal fishery damage by marine microbial analysis	keep		keep
DRR086655	NA	NA	Development of prediction and control technology for coastal fishery damage by marine microbial analysis	keep		keep
DRR086656	NA	NA	Development of prediction and control technology for coastal fishery damage by marine microbial analysis	keep		keep
DRR086657	NA	NA	Development of prediction and control technology for coastal fishery damage by marine microbial analysis	keep		keep
DRR086658	NA	NA	Development of prediction and control technology for coastal fishery damage by marine microbial analysis	keep		keep
DRR086659	NA	NA	Development of prediction and control technology for coastal fishery damage by marine microbial analysis	keep		keep
DRR086660	NA	NA	Development of prediction and control technology for coastal fishery damage by marine microbial analysis	keep		keep
DRR086661	NA	NA	Development of prediction and control technology for coastal fishery damage by marine microbial analysis	keep		keep
DRR086662	NA	NA	Development of prediction and control technology for coastal fishery damage by marine microbial analysis	keep		keep
DRR086663	NA	NA	Development of prediction and control technology for coastal fishery damage by marine microbial analysis	keep		keep
DRR086664	NA	NA	Development of prediction and control technology for coastal fishery damage by marine microbial analysis	keep		keep
DRR086665	NA	NA	Development of prediction and control technology for coastal fishery damage by marine microbial analysis	keep		keep
DRR086666	NA	NA	Development of prediction and control technology for coastal fishery damage by marine microbial analysis	keep		keep
DRR086667	NA	NA	Development of prediction and control technology for coastal fishery damage by marine microbial analysis	keep		keep
DRR086668	NA	NA	Development of prediction and control technology for coastal fishery damage by marine microbial analysis	keep		keep
DRR086669	NA	NA	Development of prediction and control technology for coastal fishery damage by marine microbial analysis	keep		keep
DRR086670	NA	NA	Development of prediction and control technology for coastal fishery damage by marine microbial analysis	keep		keep
DRR086671	NA	NA	Development of prediction and control technology for coastal fishery damage by marine microbial analysis	keep		keep
DRR086672	NA	NA	Development of prediction and control technology for coastal fishery damage by marine microbial analysis	keep		keep
DRR086673	NA	NA	Development of prediction and control technology for coastal fishery damage by marine microbial analysis	keep		keep
DRR086674	NA	NA	Development of prediction and control technology for coastal fishery damage by marine microbial analysis	keep		keep
DRR086675	NA	NA	Development of prediction and control technology for coastal fishery damage by marine microbial analysis	keep		keep
DRR086676	NA	NA	Development of prediction and control technology for coastal fishery damage by marine microbial analysis	keep		keep
DRR086677	NA	NA	Development of prediction and control technology for coastal fishery damage by marine microbial analysis	keep		keep
DRR086678	NA	NA	Development of prediction and control technology for coastal fishery damage by marine microbial analysis	keep		keep
DRR086679	NA	NA	Development of prediction and control technology for coastal fishery damage by marine microbial analysis	keep		keep
DRR086680	NA	NA	Development of prediction and control technology for coastal fishery damage by marine microbial analysis	keep		keep
DRR086681	NA	NA	Development of prediction and control technology for coastal fishery damage by marine microbial analysis	keep		keep
DRR086682	NA	NA	Development of prediction and control technology for coastal fishery damage by marine microbial analysis	keep		keep
DRR086683	NA	NA	Development of prediction and control technology for coastal fishery damage by marine microbial analysis	keep		keep
DRR086684	NA	NA	Development of prediction and control technology for coastal fishery damage by marine microbial analysis	keep		keep
DRR086685	NA	NA	Development of prediction and control technology for coastal fishery damage by marine microbial analysis	keep		keep
DRR086686	NA	NA	Development of prediction and control technology for coastal fishery damage by marine microbial analysis	keep		keep
DRR086687	NA	NA	Development of prediction and control technology for coastal fishery damage by marine microbial analysis	keep		keep
DRR086688	NA	NA	Development of prediction and control technology for coastal fishery damage by marine microbial analysis	keep		keep
DRR086689	NA	NA	Development of prediction and control technology for coastal fishery damage by marine microbial analysis	keep		keep
DRR086690	NA	NA	Development of prediction and control technology for coastal fishery damage by marine microbial analysis	keep		keep
DRR086691	NA	NA	Development of prediction and control technology for coastal fishery damage by marine microbial analysis	keep		keep
DRR086692	NA	NA	Development of prediction and control technology for coastal fishery damage by marine microbial analysis	keep		keep
DRR086693	NA	NA	Development of prediction and control technology for coastal fishery damage by marine microbial analysis	keep		keep
DRR086694	NA	NA	Development of prediction and control technology for coastal fishery damage by marine microbial analysis	keep		keep
DRR086695	NA	NA	Development of prediction and control technology for coastal fishery damage by marine microbial analysis	keep		keep
DRR086696	NA	NA	Development of prediction and control technology for coastal fishery damage by marine microbial analysis	keep		keep
DRR086697	NA	NA	Development of prediction and control technology for coastal fishery damage by marine microbial analysis	keep		keep
DRR086698	NA	NA	Development of prediction and control technology for coastal fishery damage by marine microbial analysis	keep		keep
DRR086699	NA	NA	Development of prediction and control technology for coastal fishery damage by marine microbial analysis	keep		keep
DRR086700	NA	NA	Development of prediction and control technology for coastal fishery damage by marine microbial analysis	keep		keep
DRR086701	NA	NA	Development of prediction and control technology for coastal fishery damage by marine microbial analysis	keep		keep
DRR086702	NA	NA	Development of prediction and control technology for coastal fishery damage by marine microbial analysis	keep		keep
DRR086703	NA	NA	Development of prediction and control technology for coastal fishery damage by marine microbial analysis	keep		keep
DRR086704	NA	NA	Development of prediction and control technology for coastal fishery damage by marine microbial analysis	keep		keep
DRR086705	NA	NA	Development of prediction and control technology for coastal fishery damage by marine microbial analysis	keep		keep
DRR086706	NA	NA	Development of prediction and control technology for coastal fishery damage by marine microbial analysis	keep		keep
DRR086707	NA	NA	Development of prediction and control technology for coastal fishery damage by marine microbial analysis	keep		keep
DRR086708	NA	NA	Development of prediction and control technology for coastal fishery damage by marine microbial analysis	keep		keep
DRR086709	NA	NA	Development of prediction and control technology for coastal fishery damage by marine microbial analysis	keep		keep
DRR086710	NA	NA	Development of prediction and control technology for coastal fishery damage by marine microbial analysis	keep		keep
DRR086711	NA	NA	Development of prediction and control technology for coastal fishery damage by marine microbial analysis	keep		keep
DRR086712	NA	NA	Development of prediction and control technology for coastal fishery damage by marine microbial analysis	keep		keep
DRR086713	NA	NA	Development of prediction and control technology for coastal fishery damage by marine microbial analysis	keep		keep
DRR086714	NA	NA	Development of prediction and control technology for coastal fishery damage by marine microbial analysis	keep		keep
DRR086715	NA	NA	Development of prediction and control technology for coastal fishery damage by marine microbial analysis	keep		keep
DRR086716	NA	NA	Development of prediction and control technology for coastal fishery damage by marine microbial analysis	keep		keep
DRR086717	NA	NA	Development of prediction and control technology for coastal fishery damage by marine microbial analysis	keep		keep
DRR086718	NA	NA	Development of prediction and control technology for coastal fishery damage by marine microbial analysis	keep		keep
DRR086719	NA	NA	Development of prediction and control technology for coastal fishery damage by marine microbial analysis	keep		keep
DRR086720	NA	NA	Development of prediction and control technology for coastal fishery damage by marine microbial analysis	keep		keep
DRR086721	NA	NA	Development of prediction and control technology for coastal fishery damage by marine microbial analysis	keep		keep
DRR086722	NA	NA	Development of prediction and control technology for coastal fishery damage by marine microbial analysis	keep		keep
DRR086723	NA	NA	Development of prediction and control technology for coastal fishery damage by marine microbial analysis	keep		keep
DRR086724	NA	NA	Development of prediction and control technology for coastal fishery damage by marine microbial analysis	keep		keep
DRR086725	NA	NA	Development of prediction and control technology for coastal fishery damage by marine microbial analysis	keep		keep
DRR086726	NA	NA	Development of prediction and control technology for coastal fishery damage by marine microbial analysis	keep		keep
DRR086727	NA	NA	Development of prediction and control technology for coastal fishery damage by marine microbial analysis	keep		keep
DRR086728	NA	NA	Development of prediction and control technology for coastal fishery damage by marine microbial analysis	keep		keep
DRR086729	NA	NA	Development of prediction and control technology for coastal fishery damage by marine microbial analysis	keep		keep
DRR086730	NA	NA	Development of prediction and control technology for coastal fishery damage by marine microbial analysis	keep		keep
DRR086731	NA	NA	Development of prediction and control technology for coastal fishery damage by marine microbial analysis	keep		keep
DRR086732	NA	NA	Development of prediction and control technology for coastal fishery damage by marine microbial analysis	keep		keep
DRR086733	NA	NA	Development of prediction and control technology for coastal fishery damage by marine microbial analysis	keep		keep
DRR086734	NA	NA	Development of prediction and control technology for coastal fishery damage by marine microbial analysis	keep		keep
DRR086735	NA	NA	Development of prediction and control technology for coastal fishery damage by marine microbial analysis	keep		keep
DRR086736	NA	NA	Development of prediction and control technology for coastal fishery damage by marine microbial analysis	keep		keep
DRR086737	NA	NA	Development of prediction and control technology for coastal fishery damage by marine microbial analysis	keep		keep
DRR086738	NA	NA	Development of prediction and control technology for coastal fishery damage by marine microbial analysis	keep		keep
DRR086739	NA	NA	Development of prediction and control technology for coastal fishery damage by marine microbial analysis	keep		keep
DRR086740	NA	NA	Development of prediction and control technology for coastal fishery damage by marine microbial analysis	keep		keep
DRR086741	NA	NA	Development of prediction and control technology for coastal fishery damage by marine microbial analysis	keep		keep
DRR086742	NA	NA	Development of prediction and control technology for coastal fishery damage by marine microbial analysis	keep		keep
DRR086743	NA	NA	Development of prediction and control technology for coastal fishery damage by marine microbial analysis	keep		keep
DRR086744	NA	NA	Development of prediction and control technology for coastal fishery damage by marine microbial analysis	keep		keep
DRR086745	NA	NA	Development of prediction and control technology for coastal fishery damage by marine microbial analysis	keep		keep
DRR086746	NA	NA	Development of prediction and control technology for coastal fishery damage by marine microbial analysis	keep		keep
DRR086747	NA	NA	Development of prediction and control technology for coastal fishery damage by marine microbial analysis	keep		keep
DRR086748	NA	NA	Development of prediction and control technology for coastal fishery damage by marine microbial analysis	keep		keep
DRR086749	NA	NA	Development of prediction and control technology for coastal fishery damage by marine microbial analysis	keep		keep
DRR086750	NA	NA	Development of prediction and control technology for coastal fishery damage by marine microbial analysis	keep		keep
DRR086751	NA	NA	Development of prediction and control technology for coastal fishery damage by marine microbial analysis	keep		keep
DRR086752	NA	NA	Development of prediction and control technology for coastal fishery damage by marine microbial analysis	keep		keep
DRR086753	NA	NA	Development of prediction and control technology for coastal fishery damage by marine microbial analysis	keep		keep
DRR086754	NA	NA	Development of prediction and control technology for coastal fishery damage by marine microbial analysis	keep		keep
DRR086755	NA	NA	Development of prediction and control technology for coastal fishery damage by marine microbial analysis	keep		keep
DRR086756	NA	NA	Development of prediction and control technology for coastal fishery damage by marine microbial analysis	keep		keep
DRR086757	NA	NA	Development of prediction and control technology for coastal fishery damage by marine microbial analysis	keep		keep
DRR086758	NA	NA	Development of prediction and control technology for coastal fishery damage by marine microbial analysis	keep		keep
DRR086759	NA	NA	Development of prediction and control technology for coastal fishery damage by marine microbial analysis	keep		keep
DRR086760	NA	NA	Development of prediction and control technology for coastal fishery damage by marine microbial analysis	keep		keep
DRR086761	NA	NA	Development of prediction and control technology for coastal fishery damage by marine microbial analysis	keep		keep
DRR086762	NA	NA	Development of prediction and control technology for coastal fishery damage by marine microbial analysis	keep		keep
DRR086763	NA	NA	Development of prediction and control technology for coastal fishery damage by marine microbial analysis	keep		keep
DRR086764	NA	NA	Development of prediction and control technology for coastal fishery damage by marine microbial analysis	keep		keep
DRR086765	NA	NA	Development of prediction and control technology for coastal fishery damage by marine microbial analysis	keep		keep
DRR086766	NA	NA	Development of prediction and control technology for coastal fishery damage by marine microbial analysis	keep		keep
DRR086767	NA	NA	Development of prediction and control technology for coastal fishery damage by marine microbial analysis	keep		keep
DRR086768	NA	NA	Development of prediction and control technology for coastal fishery damage by marine microbial analysis	keep		keep
DRR086769	NA	NA	Development of prediction and control technology for coastal fishery damage by marine microbial analysis	keep		keep
DRR086770	NA	NA	Development of prediction and control technology for coastal fishery damage by marine microbial analysis	keep		keep
DRR086771	NA	NA	Development of prediction and control technology for coastal fishery damage by marine microbial analysis	keep		keep
DRR086772	NA	NA	Development of prediction and control technology for coastal fishery damage by marine microbial analysis	keep		keep
DRR086773	NA	NA	Development of prediction and control technology for coastal fishery damage by marine microbial analysis	keep		keep
DRR086774	NA	NA	Development of prediction and control technology for coastal fishery damage by marine microbial analysis	keep		keep
DRR086775	NA	NA	Development of prediction and control technology for coastal fishery damage by marine microbial analysis	keep		keep
DRR086776	NA	NA	Development of prediction and control technology for coastal fishery damage by marine microbial analysis	keep		keep
DRR086777	NA	NA	Development of prediction and control technology for coastal fishery damage by marine microbial analysis	keep		keep
DRR086778	NA	NA	Development of prediction and control technology for coastal fishery damage by marine microbial analysis	keep		keep
DRR086779	NA	NA	Development of prediction and control technology for coastal fishery damage by marine microbial analysis	keep		keep
DRR086780	NA	NA	Development of prediction and control technology for coastal fishery damage by marine microbial analysis	keep		keep
DRR086781	NA	NA	Development of prediction and control technology for coastal fishery damage by marine microbial analysis	keep		keep
DRR086782	NA	NA	Development of prediction and control technology for coastal fishery damage by marine microbial analysis	keep		keep
DRR086783	NA	NA	Development of prediction and control technology for coastal fishery damage by marine microbial analysis	keep		keep
DRR086784	NA	NA	Development of prediction and control technology for coastal fishery damage by marine microbial analysis	keep		keep
DRR086785	NA	NA	Development of prediction and control technology for coastal fishery damage by marine microbial analysis	keep		keep
DRR086786	NA	NA	Development of prediction and control technology for coastal fishery damage by marine microbial analysis	keep		keep
DRR086787	NA	NA	Development of prediction and control technology for coastal fishery damage by marine microbial analysis	keep		keep
DRR086788	NA	NA	Development of prediction and control technology for coastal fishery damage by marine microbial analysis	keep		keep
DRR086789	NA	NA	Development of prediction and control technology for coastal fishery damage by marine microbial analysis	keep		keep
DRR086790	NA	NA	Development of prediction and control technology for coastal fishery damage by marine microbial analysis	keep		keep
DRR086791	NA	NA	Development of prediction and control technology for coastal fishery damage by marine microbial analysis	keep		keep
DRR086792	NA	NA	Development of prediction and control technology for coastal fishery damage by marine microbial analysis	keep		keep
DRR086793	NA	NA	Development of prediction and control technology for coastal fishery damage by marine microbial analysis	keep		keep
DRR086794	NA	NA	Development of prediction and control technology for coastal fishery damage by marine microbial analysis	keep		keep
DRR086795	NA	NA	Development of prediction and control technology for coastal fishery damage by marine microbial analysis	keep		keep
DRR086796	NA	NA	Development of prediction and control technology for coastal fishery damage by marine microbial analysis	keep		keep
DRR086797	NA	NA	Development of prediction and control technology for coastal fishery damage by marine microbial analysis	keep		keep
DRR086798	NA	NA	Development of prediction and control technology for coastal fishery damage by marine microbial analysis	keep		keep
DRR086799	NA	NA	Development of prediction and control technology for coastal fishery damage by marine microbial analysis	keep		keep
DRR086800	NA	NA	Development of prediction and control technology for coastal fishery damage by marine microbial analysis	keep		keep
DRR086801	NA	NA	Development of prediction and control technology for coastal fishery damage by marine microbial analysis	keep		keep
DRR086802	NA	NA	Development of prediction and control technology for coastal fishery damage by marine microbial analysis	keep		keep
DRR086803	NA	NA	Development of prediction and control technology for coastal fishery damage by marine microbial analysis	keep		keep
DRR086804	NA	NA	Development of prediction and control technology for coastal fishery damage by marine microbial analysis	keep		keep
DRR086805	NA	NA	Development of prediction and control technology for coastal fishery damage by marine microbial analysis	keep		keep
DRR086806	NA	NA	Development of prediction and control technology for coastal fishery damage by marine microbial analysis	keep		keep
DRR086807	NA	NA	Development of prediction and control technology for coastal fishery damage by marine microbial analysis	keep		keep
DRR086808	NA	NA	Development of prediction and control technology for coastal fishery damage by marine microbial analysis	keep		keep
DRR086809	NA	NA	Development of prediction and control technology for coastal fishery damage by marine microbial analysis	keep		keep
DRR086810	NA	NA	Development of prediction and control technology for coastal fishery damage by marine microbial analysis	keep		keep
DRR086811	NA	NA	Development of prediction and control technology for coastal fishery damage by marine microbial analysis	keep		keep
DRR086812	NA	NA	Development of prediction and control technology for coastal fishery damage by marine microbial analysis	keep		keep
DRR086813	NA	NA	Development of prediction and control technology for coastal fishery damage by marine microbial analysis	keep		keep
DRR086814	NA	NA	Development of prediction and control technology for coastal fishery damage by marine microbial analysis	keep		keep
DRR086815	NA	NA	Development of prediction and control technology for coastal fishery damage by marine microbial analysis	keep		keep
DRR086816	NA	NA	Development of prediction and control technology for coastal fishery damage by marine microbial analysis	keep		keep
DRR086817	NA	NA	Development of prediction and control technology for coastal fishery damage by marine microbial analysis	keep		keep
DRR086818	NA	NA	Development of prediction and control technology for coastal fishery damage by marine microbial analysis	keep		keep
DRR086819	NA	NA	Development of prediction and control technology for coastal fishery damage by marine microbial analysis	keep		keep
DRR086820	NA	NA	Development of prediction and control technology for coastal fishery damage by marine microbial analysis	keep		keep
DRR086821	NA	NA	Development of prediction and control technology for coastal fishery damage by marine microbial analysis	keep		keep
DRR086822	NA	NA	Development of prediction and control technology for coastal fishery damage by marine microbial analysis	keep		keep
DRR086823	NA	NA	Development of prediction and control technology for coastal fishery damage by marine microbial analysis	keep		keep
DRR086824	NA	NA	Development of prediction and control technology for coastal fishery damage by marine microbial analysis	keep		keep
DRR086825	NA	NA	Development of prediction and control technology for coastal fishery damage by marine microbial analysis	keep		keep
DRR086826	NA	NA	Development of prediction and control technology for coastal fishery damage by marine microbial analysis	keep		keep
DRR086827	NA	NA	Development of prediction and control technology for coastal fishery damage by marine microbial analysis	keep		keep
DRR086828	NA	NA	Development of prediction and control technology for coastal fishery damage by marine microbial analysis	keep		keep
DRR086829	NA	NA	Development of prediction and control technology for coastal fishery damage by marine microbial analysis	keep		keep
DRR086830	NA	NA	Development of prediction and control technology for coastal fishery damage by marine microbial analysis	keep		keep
DRR086831	NA	NA	Development of prediction and control technology for coastal fishery damage by marine microbial analysis	keep		keep
DRR086832	NA	NA	Development of prediction and control technology for coastal fishery damage by marine microbial analysis	keep		keep
DRR086833	NA	NA	Development of prediction and control technology for coastal fishery damage by marine microbial analysis	keep		keep
DRR086834	NA	NA	Development of prediction and control technology for coastal fishery damage by marine microbial analysis	keep		keep
DRR086835	NA	NA	Development of prediction and control technology for coastal fishery damage by marine microbial analysis	keep		keep
DRR086836	NA	NA	Development of prediction and control technology for coastal fishery damage by marine microbial analysis	keep		keep
DRR086837	NA	NA	Development of prediction and control technology for coastal fishery damage by marine microbial analysis	keep		keep
DRR086838	NA	NA	Development of prediction and control technology for coastal fishery damage by marine microbial analysis	keep		keep
DRR086839	NA	NA	Development of prediction and control technology for coastal fishery damage by marine microbial analysis	keep		keep
DRR086840	NA	NA	Development of prediction and control technology for coastal fishery damage by marine microbial analysis	keep		keep
DRR086841	NA	NA	Development of prediction and control technology for coastal fishery damage by marine microbial analysis	keep		keep
DRR086842	NA	NA	Development of prediction and control technology for coastal fishery damage by marine microbial analysis	keep		keep
DRR086843	NA	NA	Development of prediction and control technology for coastal fishery damage by marine microbial analysis	keep		keep
DRR086844	NA	NA	Development of prediction and control technology for coastal fishery damage by marine microbial analysis	keep		keep
DRR086845	NA	NA	Development of prediction and control technology for coastal fishery damage by marine microbial analysis	keep		keep
DRR086846	NA	NA	Development of prediction and control technology for coastal fishery damage by marine microbial analysis	keep		keep
DRR086847	NA	NA	Development of prediction and control technology for coastal fishery damage by marine microbial analysis	keep		keep
DRR086848	NA	NA	Development of prediction and control technology for coastal fishery damage by marine microbial analysis	keep		keep
DRR086849	NA	NA	Development of prediction and control technology for coastal fishery damage by marine microbial analysis	keep		keep
DRR086850	NA	NA	Development of prediction and control technology for coastal fishery damage by marine microbial analysis	keep		keep
DRR086851	NA	NA	Development of prediction and control technology for coastal fishery damage by marine microbial analysis	keep		keep
DRR088402	NA	NA	Metagenomic insights of zooplankton-associated bacterial communities	NA		keep
DRR088403	NA	NA	Metagenomic insights of zooplankton-associated bacterial communities	NA		keep
DRR088404	glacier metagenome	NA	Estimation of the cyanobacterial mutation rate from the ancient ice core	NA	NA	NA
DRR090546	marine metagenome	keep	Library construction from subnanogram DNA for marine metagenomics	keep		keep
DRR090547	marine metagenome	keep	Library construction from subnanogram DNA for marine metagenomics	keep		keep
DRR090548	marine metagenome	keep	Library construction from subnanogram DNA for marine metagenomics	keep		keep
DRR090549	marine metagenome	keep	Library construction from subnanogram DNA for marine metagenomics	keep		keep
DRR090550	marine metagenome	keep	Library construction from subnanogram DNA for marine metagenomics	keep		keep
DRR090551	marine metagenome	keep	Library construction from subnanogram DNA for marine metagenomics	keep		keep
DRR090552	marine metagenome	keep	Library construction from subnanogram DNA for marine metagenomics	keep		keep
DRR090553	marine metagenome	keep	Library construction from subnanogram DNA for marine metagenomics	keep		keep
DRR090554	marine metagenome	keep	Library construction from subnanogram DNA for marine metagenomics	keep		keep
DRR090555	marine metagenome	keep	Library construction from subnanogram DNA for marine metagenomics	keep		keep
DRR090556	marine metagenome	keep	Library construction from subnanogram DNA for marine metagenomics	keep		keep
DRR090557	marine metagenome	keep	Library construction from subnanogram DNA for marine metagenomics	keep		keep
DRR090558	marine metagenome	keep	Library construction from subnanogram DNA for marine metagenomics	keep		keep
DRR090559	marine metagenome	keep	Library construction from subnanogram DNA for marine metagenomics	keep		keep
DRR090560	marine metagenome	keep	Library construction from subnanogram DNA for marine metagenomics	keep		keep
DRR090561	marine metagenome	keep	Library construction from subnanogram DNA for marine metagenomics	keep		keep
DRR090562	marine metagenome	keep	Library construction from subnanogram DNA for marine metagenomics	keep		keep
DRR090563	marine metagenome	keep	Library construction from subnanogram DNA for marine metagenomics	keep		keep
DRR090564	marine metagenome	keep	Library construction from subnanogram DNA for marine metagenomics	keep		keep
DRR090565	marine metagenome	keep	Library construction from subnanogram DNA for marine metagenomics	keep		keep
DRR090566	marine metagenome	keep	Library construction from subnanogram DNA for marine metagenomics	keep		keep
DRR090567	marine metagenome	keep	Library construction from subnanogram DNA for marine metagenomics	keep		keep
DRR090568	marine metagenome	keep	Library construction from subnanogram DNA for marine metagenomics	keep		keep
DRR090569	marine metagenome	keep	Library construction from subnanogram DNA for marine metagenomics	keep		keep
DRR090570	marine metagenome	keep	Library construction from subnanogram DNA for marine metagenomics	keep		keep
DRR090571	marine metagenome	keep	Library construction from subnanogram DNA for marine metagenomics	keep		keep
DRR090687	NA	NA	Metagenomic analysis on symbiotic bacteria in ascidians related to vanadium accumulation	NA		NA
DRR090871	NA	NA	Metagenomic sequences of the Ofunato Bay 2015	keep		keep
DRR090872	NA	NA	Metagenomic sequences of the Ofunato Bay 2015	keep		keep
DRR090873	NA	NA	Metagenomic sequences of the Ofunato Bay 2015	keep		keep
DRR092612	NA	NA	Metagenomic sequences of the Ofunato Bay 2016	keep		keep
DRR092613	NA	NA	Metagenomic sequences of the Ofunato Bay 2016	keep		keep
DRR092614	NA	NA	Metagenomic sequences of the Ofunato Bay 2016	keep		keep
DRR092615	NA	NA	Metagenomic sequences of the Ofunato Bay 2016	keep		keep
DRR092616	NA	NA	Metagenomic sequences of the Ofunato Bay 2016	keep		keep
DRR092617	NA	NA	Metagenomic sequences of the Ofunato Bay 2016	keep		keep
DRR092618	NA	NA	Metagenomic sequences of the Ofunato Bay 2016	keep		keep
DRR092619	NA	NA	Metagenomic sequences of the Ofunato Bay 2016	keep		keep
DRR092620	NA	NA	Metagenomic sequences of the Ofunato Bay 2016	keep		keep
DRR092621	NA	NA	Metagenomic sequences of the Ofunato Bay 2016	keep		keep
DRR092622	NA	NA	Metagenomic sequences of the Ofunato Bay 2016	keep		keep
DRR092623	NA	NA	Metagenomic sequences of the Ofunato Bay 2016	keep		keep
DRR092624	NA	NA	Metagenomic sequences of the Ofunato Bay 2016	keep		keep
DRR092625	NA	NA	Metagenomic sequences of the Ofunato Bay 2016	keep		keep
DRR092626	NA	NA	Metagenomic sequences of the Ofunato Bay 2016	keep		keep
DRR092627	NA	NA	Metagenomic sequences of the Ofunato Bay 2016	keep		keep
DRR092628	NA	NA	Metagenomic sequences of the Ofunato Bay 2016	keep		keep
DRR092629	NA	NA	Metagenomic sequences of the Ofunato Bay 2016	keep		keep
DRR092630	NA	NA	Metagenomic sequences of the Ofunato Bay 2016	keep		keep
DRR092631	NA	NA	Metagenomic sequences of the Ofunato Bay 2016	keep		keep
DRR092632	NA	NA	Metagenomic sequences of the Ofunato Bay 2016	keep		keep
DRR092633	NA	NA	Metagenomic sequences of the Ofunato Bay 2016	keep		keep
DRR092634	NA	NA	Metagenomic sequences of the Ofunato Bay 2016	keep		keep
DRR092635	NA	NA	Metagenomic sequences of the Ofunato Bay 2016	keep		keep
DRR092636	NA	NA	Metagenomic sequences of the Ofunato Bay 2016	keep		keep
DRR092637	NA	NA	Metagenomic sequences of the Ofunato Bay 2016	keep		keep
DRR092638	NA	NA	Metagenomic sequences of the Ofunato Bay 2016	keep		keep
DRR092639	NA	NA	Metagenomic sequences of the Ofunato Bay 2016	keep		keep
DRR092640	NA	NA	Metagenomic sequences of the Ofunato Bay 2016	keep		keep
DRR092641	NA	NA	Metagenomic sequences of the Ofunato Bay 2016	keep		keep
DRR092642	NA	NA	Metagenomic sequences of the Ofunato Bay 2016	keep		keep
DRR092643	NA	NA	Metagenomic sequences of the Ofunato Bay 2016	keep		keep
DRR092644	NA	NA	Metagenomic sequences of the Ofunato Bay 2016	keep		keep
DRR092645	NA	NA	Metagenomic sequences of the Ofunato Bay 2016	keep		keep
DRR092646	NA	NA	Metagenomic sequences of the Ofunato Bay 2016	keep		keep
DRR092647	NA	NA	Metagenomic sequences of the Ofunato Bay 2016	keep		keep
DRR092648	NA	NA	Metagenomic sequences of the Ofunato Bay 2016	keep		keep
DRR092649	NA	NA	Metagenomic sequences of the Ofunato Bay 2016	keep		keep
DRR092650	NA	NA	Metagenomic sequences of the Ofunato Bay 2016	keep		keep
DRR092651	NA	NA	Metagenomic sequences of the Ofunato Bay 2016	keep		keep
DRR092652	NA	NA	Metagenomic sequences of the Ofunato Bay 2016	keep		keep
DRR092653	NA	NA	Metagenomic sequences of the Ofunato Bay 2016	keep		keep
DRR092654	NA	NA	Metagenomic sequences of the Ofunato Bay 2016	keep		keep
DRR092655	NA	NA	Metagenomic sequences of the Ofunato Bay 2016	keep		keep
DRR092656	NA	NA	Metagenomic sequences of the Ofunato Bay 2016	keep		keep
DRR092657	NA	NA	Metagenomic sequences of the Ofunato Bay 2016	keep		keep
DRR092658	NA	NA	Metagenomic sequences of the Ofunato Bay 2016	keep		keep
DRR092659	NA	NA	Metagenomic sequences of the Ofunato Bay 2016	keep		keep
DRR092660	NA	NA	Metagenomic sequences of the Ofunato Bay 2016	keep		keep
DRR092661	NA	NA	Metagenomic sequences of the Ofunato Bay 2016	keep		keep
DRR092662	NA	NA	Metagenomic sequences of the Ofunato Bay 2016	keep		keep
DRR092663	NA	NA	Metagenomic sequences of the Ofunato Bay 2016	keep		keep
DRR092664	NA	NA	Metagenomic sequences of the Ofunato Bay 2016	keep		keep
DRR092665	NA	NA	Metagenomic sequences of the Ofunato Bay 2016	keep		keep
DRR092666	NA	NA	Metagenomic sequences of the Ofunato Bay 2016	keep		keep
DRR092667	NA	NA	Metagenomic sequences of the Ofunato Bay 2016	keep		keep
DRR092668	NA	NA	Metagenomic sequences of the Ofunato Bay 2016	keep		keep
DRR092669	NA	NA	Metagenomic sequences of the Ofunato Bay 2016	keep		keep
DRR092670	NA	NA	Metagenomic sequences of the Ofunato Bay 2016	keep		keep
DRR092671	NA	NA	Metagenomic sequences of the Ofunato Bay 2016	keep		keep
DRR092705	marine metagenome	keep	Metagenome analysis of the trench microbiome project on Northwest Pacific Ocean	keep		keep
DRR092706	marine metagenome	keep	Metagenome analysis of the trench microbiome project on Northwest Pacific Ocean	keep		keep
DRR092707	marine metagenome	keep	Metagenome analysis of the trench microbiome project on Northwest Pacific Ocean	keep		keep
DRR092708	marine metagenome	keep	Metagenome analysis of the trench microbiome project on Northwest Pacific Ocean	keep		keep
DRR092709	marine metagenome	keep	Metagenome analysis of the trench microbiome project on Northwest Pacific Ocean	keep		keep
DRR092710	marine metagenome	keep	Metagenome analysis of the trench microbiome project on Northwest Pacific Ocean	keep		keep
DRR092711	marine metagenome	keep	Metagenome analysis of the trench microbiome project on Northwest Pacific Ocean	keep		keep
DRR092712	marine metagenome	keep	Metagenome analysis of the trench microbiome project on Northwest Pacific Ocean	keep		keep
DRR092713	marine metagenome	keep	Metagenome analysis of the trench microbiome project on Northwest Pacific Ocean	keep		keep
DRR092714	marine metagenome	keep	Metagenome analysis of the trench microbiome project on Northwest Pacific Ocean	keep		keep
DRR092715	marine metagenome	keep	Metagenome analysis of the trench microbiome project on Northwest Pacific Ocean	keep		keep
DRR092716	marine metagenome	keep	Metagenome analysis of the trench microbiome project on Northwest Pacific Ocean	keep		keep
DRR092717	marine metagenome	keep	Metagenome analysis of the trench microbiome project on Northwest Pacific Ocean	keep		keep
DRR092718	marine metagenome	keep	Metagenome analysis of the trench microbiome project on Northwest Pacific Ocean	keep		keep
DRR092719	marine metagenome	keep	Metagenome analysis of the trench microbiome project on Northwest Pacific Ocean	keep		keep
DRR092720	marine metagenome	keep	Metagenome analysis of the trench microbiome project on Northwest Pacific Ocean	keep		keep
DRR092721	marine metagenome	keep	Metagenome analysis of the trench microbiome project on Northwest Pacific Ocean	keep		keep
DRR092722	marine metagenome	keep	Metagenome analysis of the trench microbiome project on Northwest Pacific Ocean	keep		keep
DRR092723	marine metagenome	keep	Metagenome analysis of the trench microbiome project on Northwest Pacific Ocean	keep		keep
DRR092724	marine metagenome	keep	Metagenome analysis of the trench microbiome project on Northwest Pacific Ocean	keep		keep
DRR092725	marine metagenome	keep	Metagenome analysis of the trench microbiome project on Northwest Pacific Ocean	keep		keep
DRR092726	marine metagenome	keep	Metagenome analysis of the trench microbiome project on Northwest Pacific Ocean	keep		keep
DRR092727	marine metagenome	keep	Metagenome analysis of the trench microbiome project on Northwest Pacific Ocean	keep		keep
DRR092728	marine metagenome	keep	Metagenome analysis of the trench microbiome project on Northwest Pacific Ocean	keep		keep
DRR092729	marine metagenome	keep	Metagenome analysis of the trench microbiome project on Northwest Pacific Ocean	keep		keep
DRR092730	marine metagenome	keep	Metagenome analysis of the trench microbiome project on Northwest Pacific Ocean	keep		keep
DRR092731	marine metagenome	keep	Metagenome analysis of the trench microbiome project on Northwest Pacific Ocean	keep		keep
DRR092732	marine metagenome	keep	Metagenome analysis of the trench microbiome project on Northwest Pacific Ocean	keep		keep
DRR092733	marine metagenome	keep	Metagenome analysis of the trench microbiome project on Northwest Pacific Ocean	keep		keep
DRR093002	marine metagenome	keep	Metagenomics of BMS sulfide deposits	NA		keep
DRR093003	marine metagenome	keep	Metagenomics of BMS sulfide deposits	NA		keep
DRR093004	marine metagenome	keep	Metagenomics of BMS sulfide deposits	NA		keep
DRR093005	marine metagenome	keep	Metagenomics of BMS sulfide deposits	NA		keep
DRR093101	groundwater metagenome	keep	Metagenome of The Cedars serpentinizing springs	NA		keep
DRR093102	groundwater metagenome	keep	Metagenome of The Cedars serpentinizing springs	NA		keep
DRR093103	groundwater metagenome	keep	Metagenome of The Cedars serpentinizing springs	NA		keep
DRR093104	groundwater metagenome	keep	Metagenome of The Cedars serpentinizing springs	NA		keep
DRR095147	NA	NA	Metagenome	NA		keep
DRR095148	NA	NA	Metagenome	NA		keep
DRR095149	NA	NA	Metagenome	NA		keep
DRR095150	NA	NA	Metagenome	NA		keep
DRR097505	NA	NA	Metagenomic analysis of the bacterial community in termite	remove		NA
DRR098837	NA	NA	Metagenomic analyses of the viral communities in an upper bathyal sediment	NA		keep
DRR098838	NA	NA	Metagenomic analyses of the viral communities in an upper bathyal sediment	NA		keep
DRR098839	NA	NA	Metagenomic analyses of the viral communities in an upper bathyal sediment	NA		keep
DRR098840	NA	NA	Metagenomic analyses of the viral communities in an upper bathyal sediment	NA		keep
DRR098841	NA	NA	Metagenomic analyses of the viral communities in an upper bathyal sediment	NA		keep
DRR098842	NA	NA	Metagenomic analyses of the viral communities in an upper bathyal sediment	NA		keep
DRR099826	riverine metagenome	NA	Metagenomic sequences of the Tama River 2015_9 - 2016_12	keep		keep
DRR099827	riverine metagenome	NA	Metagenomic sequences of the Tama River 2015_9 - 2016_12	keep		keep
DRR099828	riverine metagenome	NA	Metagenomic sequences of the Tama River 2015_9 - 2016_12	keep		keep
DRR099829	riverine metagenome	NA	Metagenomic sequences of the Tama River 2015_9 - 2016_12	keep		keep
DRR099830	riverine metagenome	NA	Metagenomic sequences of the Tama River 2015_9 - 2016_12	keep		keep
DRR099831	riverine metagenome	NA	Metagenomic sequences of the Tama River 2015_9 - 2016_12	keep		keep
DRR099832	riverine metagenome	NA	Metagenomic sequences of the Tama River 2015_9 - 2016_12	keep		keep
DRR099833	riverine metagenome	NA	Metagenomic sequences of the Tama River 2015_9 - 2016_12	keep		keep
DRR099834	riverine metagenome	NA	Metagenomic sequences of the Tama River 2015_9 - 2016_12	keep		keep
DRR099835	riverine metagenome	NA	Metagenomic sequences of the Tama River 2015_9 - 2016_12	keep		keep
DRR099836	riverine metagenome	NA	Metagenomic sequences of the Tama River 2015_9 - 2016_12	keep		keep
DRR099837	riverine metagenome	NA	Metagenomic sequences of the Tama River 2015_9 - 2016_12	keep		keep
DRR099838	riverine metagenome	NA	Metagenomic sequences of the Tama River 2015_9 - 2016_12	keep		keep
DRR099839	riverine metagenome	NA	Metagenomic sequences of the Tama River 2015_9 - 2016_12	keep		keep
DRR099840	riverine metagenome	NA	Metagenomic sequences of the Tama River 2015_9 - 2016_12	keep		keep
DRR099841	riverine metagenome	NA	Metagenomic sequences of the Tama River 2015_9 - 2016_12	keep		keep
DRR101056	mouse gut metagenome	remove	SAG analysis of mouse fecal flora	remove		NA
DRR101071	mouse gut metagenome	remove	SAG analysis of mouse fecal flora	remove		NA
DRR101077	mouse gut metagenome	remove	SAG analysis of mouse fecal flora	remove		NA
DRR101079	mouse gut metagenome	remove	SAG analysis of mouse fecal flora	remove		NA
DRR101098	mouse gut metagenome	remove	SAG analysis of mouse fecal flora	remove		NA
DRR101102	mouse gut metagenome	remove	SAG analysis of mouse fecal flora	remove		NA
DRR101103	mouse gut metagenome	remove	SAG analysis of mouse fecal flora	remove		NA
DRR101104	mouse gut metagenome	remove	SAG analysis of mouse fecal flora	remove		NA
DRR101115	mouse gut metagenome	remove	SAG analysis of mouse fecal flora	remove		NA
DRR101454	soil metagenome	remove	Phylum-metabolic pathway relationships in a reclaimated soil	remove		NA
DRR101455	soil metagenome	remove	Phylum-metabolic pathway relationships in a reclaimated soil	remove		NA
DRR101456	soil metagenome	remove	Phylum-metabolic pathway relationships in a reclaimated soil	remove		NA
DRR101457	soil metagenome	remove	Phylum-metabolic pathway relationships in a reclaimated soil	remove		NA
DRR101458	soil metagenome	remove	Phylum-metabolic pathway relationships in a reclaimated soil	remove		NA
DRR101459	soil metagenome	remove	Phylum-metabolic pathway relationships in a reclaimated soil	remove		NA
DRR101460	soil metagenome	remove	Phylum-metabolic pathway relationships in a reclaimated soil	remove		NA
DRR101461	soil metagenome	remove	Phylum-metabolic pathway relationships in a reclaimated soil	remove		NA
DRR101462	soil metagenome	remove	Phylum-metabolic pathway relationships in a reclaimated soil	remove		NA
DRR101464	soil metagenome	remove	Phylum-metabolic pathway relationships in a reclaimated soil	remove		NA
DRR101465	soil metagenome	remove	Phylum-metabolic pathway relationships in a reclaimated soil	remove		NA
DRR106199	NA	NA	Cell-free DNA of stray dogs in Bangladesh	NA		NA
DRR106200	NA	NA	Cell-free DNA of stray dogs in Bangladesh	NA		NA
DRR106201	NA	NA	Cell-free DNA of stray dogs in Bangladesh	NA		NA
DRR106202	NA	NA	Cell-free DNA of stray dogs in Bangladesh	NA		NA
DRR106203	NA	NA	Cell-free DNA of stray dogs in Bangladesh	NA		NA
DRR106204	NA	NA	Cell-free DNA of stray dogs in Bangladesh	NA		NA
DRR106205	NA	NA	Cell-free DNA of stray dogs in Bangladesh	NA		NA
DRR106206	NA	NA	Cell-free DNA of stray dogs in Bangladesh	NA		NA
DRR106207	NA	NA	Cell-free DNA of stray dogs in Bangladesh	NA		NA
DRR106208	NA	NA	Cell-free DNA of stray dogs in Bangladesh	NA		NA
DRR106209	NA	NA	Cell-free DNA of stray dogs in Bangladesh	NA		NA
DRR106210	NA	NA	Cell-free DNA of stray dogs in Bangladesh	NA		NA
DRR106211	NA	NA	Cell-free DNA of stray dogs in Bangladesh	NA		NA
DRR106212	NA	NA	Cell-free DNA of stray dogs in Bangladesh	NA		NA
DRR118357	human oral metagenome	remove	Analysis of sequences collected from dental plaque	NA		NA
DRR121221	hydrothermal vent metagenome	keep	Dead chimney metagenome	NA		keep
DRR121222	hydrothermal vent metagenome	keep	Dead chimney metagenome	NA		keep
DRR121263	freshwater metagenome	keep	Culture-independent metagenomic and metaepigenomic analysis of prokaryotes in Lake Biwa, Japan	keep		keep
DRR121264	freshwater metagenome	keep	Culture-independent metagenomic and metaepigenomic analysis of prokaryotes in Lake Biwa, Japan	keep		keep
DRR121265	freshwater metagenome	keep	Culture-independent metagenomic and metaepigenomic analysis of prokaryotes in Lake Biwa, Japan	keep		keep
DRR121266	freshwater metagenome	keep	Culture-independent metagenomic and metaepigenomic analysis of prokaryotes in Lake Biwa, Japan	keep		keep
DRR121396	NA	NA	Identification of nitrogen-fixing Bradyrhizobium associated with roots of field-grown sorghum by metagenome analyses	NA	NA	NA
DRR121397	NA	NA	Identification of nitrogen-fixing Bradyrhizobium associated with roots of field-grown sorghum by metagenome analyses	NA	NA	NA
DRR121398	NA	NA	Identification of nitrogen-fixing Bradyrhizobium associated with roots of field-grown sorghum by metagenome analyses	NA	NA	NA
DRR121399	NA	NA	Identification of nitrogen-fixing Bradyrhizobium associated with roots of field-grown sorghum by metagenome analyses	NA	NA	NA
DRR121400	NA	NA	Identification of nitrogen-fixing Bradyrhizobium associated with roots of field-grown sorghum by metagenome analyses	NA	NA	NA
DRR121401	NA	NA	Identification of nitrogen-fixing Bradyrhizobium associated with roots of field-grown sorghum by metagenome analyses	NA	NA	NA
DRR125121	lake water metagenome	keep	Shotgun metagenomics of bacterioplankton in Lake Biwa (2016)	keep		keep
DRR125122	lake water metagenome	keep	Shotgun metagenomics of bacterioplankton in Lake Biwa (2016)	keep		keep
DRR125123	lake water metagenome	keep	Shotgun metagenomics of bacterioplankton in Lake Biwa (2016)	keep		keep
DRR125124	lake water metagenome	keep	Shotgun metagenomics of bacterioplankton in Lake Biwa (2016)	keep		keep
DRR125125	lake water metagenome	keep	Shotgun metagenomics of bacterioplankton in Lake Biwa (2016)	keep		keep
DRR125126	lake water metagenome	keep	Shotgun metagenomics of bacterioplankton in Lake Biwa (2016)	keep		keep
DRR125127	lake water metagenome	keep	Shotgun metagenomics of bacterioplankton in Lake Biwa (2016)	keep		keep
DRR125227	NA	NA	Multi-omics analysis of bioaugmentation process with Rhodococcus jostii RHA1 in chloroethene-contaminated groundwater	keep	NA	NA
DRR125228	NA	NA	Multi-omics analysis of bioaugmentation process with Rhodococcus jostii RHA1 in chloroethene-contaminated groundwater	keep	NA	NA
DRR125229	NA	NA	Multi-omics analysis of bioaugmentation process with Rhodococcus jostii RHA1 in chloroethene-contaminated groundwater	keep	NA	NA
DRR125230	NA	NA	Multi-omics analysis of bioaugmentation process with Rhodococcus jostii RHA1 in chloroethene-contaminated groundwater	keep	NA	NA
DRR125231	NA	NA	Multi-omics analysis of bioaugmentation process with Rhodococcus jostii RHA1 in chloroethene-contaminated groundwater	keep	NA	NA
DRR127196	NA	NA	Benitsuchiphilus tojoi genome sequencing	NA		NA
DRR127241	NA	NA	Cockroach symbiont sequencing	NA		NA
DRR127242	NA	NA	Cockroach symbiont sequencing	NA		NA
DRR127476	NA	NA	metagenomic data from human fecal samples	remove		NA
DRR127478	NA	NA	metagenomic data from human fecal samples	remove		NA
DRR127481	NA	NA	metagenomic data from human fecal samples	remove		NA
DRR127485	NA	NA	metagenomic data from human fecal samples	remove		NA
DRR127488	NA	NA	metagenomic data from human fecal samples	remove		NA
DRR127491	NA	NA	metagenomic data from human fecal samples	remove		NA
DRR127507	NA	NA	metagenomic data from human fecal samples	remove		NA
DRR127509	NA	NA	metagenomic data from human fecal samples	remove		NA
DRR127514	NA	NA	metagenomic data from human fecal samples	remove		NA
DRR127515	NA	NA	metagenomic data from human fecal samples	remove		NA
DRR127517	NA	NA	metagenomic data from human fecal samples	remove		NA
DRR127519	NA	NA	metagenomic data from human fecal samples	remove		NA
DRR127521	NA	NA	metagenomic data from human fecal samples	remove		NA
DRR127524	NA	NA	metagenomic data from human fecal samples	remove		NA
DRR127532	NA	NA	metagenomic data from human fecal samples	remove		NA
DRR127535	NA	NA	metagenomic data from human fecal samples	remove		NA
DRR127536	NA	NA	metagenomic data from human fecal samples	remove		NA
DRR127537	NA	NA	metagenomic data from human fecal samples	remove		NA
DRR127546	NA	NA	metagenomic data from human fecal samples	remove		NA
DRR127552	NA	NA	metagenomic data from human fecal samples	remove		NA
DRR127557	NA	NA	metagenomic data from human fecal samples	remove		NA
DRR127559	NA	NA	metagenomic data from human fecal samples	remove		NA
DRR127567	NA	NA	metagenomic data from human fecal samples	remove		NA
DRR127579	NA	NA	metagenomic data from human fecal samples	remove		NA
DRR127580	NA	NA	metagenomic data from human fecal samples	remove		NA
DRR127583	NA	NA	metagenomic data from human fecal samples	remove		NA
DRR127588	NA	NA	metagenomic data from human fecal samples	remove		NA
DRR127594	NA	NA	metagenomic data from human fecal samples	remove		NA
DRR127596	NA	NA	metagenomic data from human fecal samples	remove		NA
DRR127597	NA	NA	metagenomic data from human fecal samples	remove		NA
DRR127603	NA	NA	metagenomic data from human fecal samples	remove		NA
DRR127613	NA	NA	metagenomic data from human fecal samples	remove		NA
DRR127616	NA	NA	metagenomic data from human fecal samples	remove		NA
DRR127617	NA	NA	metagenomic data from human fecal samples	remove		NA
DRR127619	NA	NA	metagenomic data from human fecal samples	remove		NA
DRR127625	NA	NA	metagenomic data from human fecal samples	remove		NA
DRR127628	NA	NA	metagenomic data from human fecal samples	remove		NA
DRR127634	NA	NA	metagenomic data from human fecal samples	remove		NA
DRR127638	NA	NA	metagenomic data from human fecal samples	remove		NA
DRR127646	NA	NA	metagenomic data from human fecal samples	remove		NA
DRR127647	NA	NA	metagenomic data from human fecal samples	remove		NA
DRR127649	NA	NA	metagenomic data from human fecal samples	remove		NA
DRR127666	NA	NA	metagenomic data from human fecal samples	remove		NA
DRR127669	NA	NA	metagenomic data from human fecal samples	remove		NA
DRR127672	NA	NA	metagenomic data from human fecal samples	remove		NA
DRR127674	NA	NA	metagenomic data from human fecal samples	remove		NA
DRR127683	NA	NA	metagenomic data from human fecal samples	remove		NA
DRR127685	NA	NA	metagenomic data from human fecal samples	remove		NA
DRR127692	NA	NA	metagenomic data from human fecal samples	remove		NA
DRR127700	NA	NA	metagenomic data from human fecal samples	remove		NA
DRR127704	NA	NA	metagenomic data from human fecal samples	remove		NA
DRR127707	NA	NA	metagenomic data from human fecal samples	remove		NA
DRR127708	NA	NA	metagenomic data from human fecal samples	remove		NA
DRR127713	NA	NA	metagenomic data from human fecal samples	remove		NA
DRR127718	NA	NA	metagenomic data from human fecal samples	remove		NA
DRR127720	NA	NA	metagenomic data from human fecal samples	remove		NA
DRR127721	NA	NA	metagenomic data from human fecal samples	remove		NA
DRR127724	NA	NA	metagenomic data from human fecal samples	remove		NA
DRR127728	NA	NA	metagenomic data from human fecal samples	remove		NA
DRR127731	NA	NA	metagenomic data from human fecal samples	remove		NA
DRR127736	NA	NA	metagenomic data from human fecal samples	remove		NA
DRR127737	NA	NA	metagenomic data from human fecal samples	remove		NA
DRR127748	NA	NA	metagenomic data from human fecal samples	remove		NA
DRR127751	NA	NA	metagenomic data from human fecal samples	remove		NA
DRR127752	NA	NA	metagenomic data from human fecal samples	remove		NA
DRR127754	NA	NA	metagenomic data from human fecal samples	remove		NA
DRR127755	NA	NA	metagenomic data from human fecal samples	remove		NA
DRR127756	NA	NA	metagenomic data from human fecal samples	remove		NA
DRR127762	NA	NA	metagenomic data from human fecal samples	remove		NA
DRR127763	NA	NA	metagenomic data from human fecal samples	remove		NA
DRR127767	NA	NA	metagenomic data from human fecal samples	remove		NA
DRR127774	NA	NA	metagenomic data from human fecal samples	remove		NA
DRR127776	NA	NA	metagenomic data from human fecal samples	remove		NA
DRR127777	NA	NA	metagenomic data from human fecal samples	remove		NA
DRR127789	NA	NA	metagenomic data from human fecal samples	remove		NA
DRR127964	freshwater metagenome	keep	shogun metagenomic analysis in HKU	NA		keep
DRR127965	freshwater metagenome	keep	shogun metagenomic analysis in HKU	NA		keep
DRR127966	freshwater metagenome	keep	shogun metagenomic analysis in HKU	NA	sample_name: HKU_B_shot_FW || collection_date: 2012-10-16 || depth: 0 || env_biome: aquatic || env_feature: river || env_material: water || geo_loc_name: Japan || lat_lon: 43.072180 N 141.345400 E || project_name: HKU || BioSampleModel: MIMS.me.water	keep
DRR127967	freshwater metagenome	keep	shogun metagenomic analysis in HKU	NA	sample_name: HKU_B_shot_RW || collection_date: 2012-10-16 || depth: 0 || env_biome: aquatic || env_feature: river || env_material: water || geo_loc_name: Japan || lat_lon: 43.072180 N 141.345400 E || project_name: HKU || BioSampleModel: MIMS.me.water	keep
DRR127968	freshwater metagenome	keep	shogun metagenomic analysis in HKU	NA	sample_name: HKU_C_shot_FW || collection_date: 2012-10-16 || depth: 0 || env_biome: aquatic || env_feature: river || env_material: water || geo_loc_name: Japan || lat_lon: 43.073970 N 141.342460 E || project_name: HKU || BioSampleModel: MIMS.me.water	keep
DRR127969	freshwater metagenome	keep	shogun metagenomic analysis in HKU	NA	sample_name: HKU_C_shot_RW || collection_date: 2012-10-16 || depth: 0 || env_biome: aquatic || env_feature: river || env_material: water || geo_loc_name: Japan || lat_lon: 43.073970 N 141.342460 E || project_name: HKU || BioSampleModel: MIMS.me.water	keep
DRR127970	freshwater metagenome	keep	shogun metagenomic analysis in HKU	NA	sample_name: HKU_D_shot_FW || collection_date: 2012-10-16 || depth: 0 || env_biome: aquatic || env_feature: pond || env_material: water || geo_loc_name: Japan || lat_lon: 43.074303 N 141.341520 E || project_name: HKU || BioSampleModel: MIMS.me.water	keep
DRR127971	freshwater metagenome	keep	shogun metagenomic analysis in HKU	NA	sample_name: HKU_D_shot_RW || collection_date: 2012-10-16 || depth: 0 || env_biome: aquatic || env_feature: pond || env_material: water || geo_loc_name: Japan || lat_lon: 43.074303 N 141.341520 E || project_name: HKU || BioSampleModel: MIMS.me.water	keep
DRR127972	freshwater metagenome	keep	shogun metagenomic analysis in HKU	NA	sample_name: HKU_E_shot_FW || collection_date: 2012-10-16 || depth: 0 || env_biome: aquatic || env_feature: river || env_material: water || geo_loc_name: Japan || lat_lon: 43.075081 N 141.338505 E || project_name: HKU || BioSampleModel: MIMS.me.water	keep
DRR127973	freshwater metagenome	keep	shogun metagenomic analysis in HKU	NA	sample_name: HKU_E_shot_RW || collection_date: 2012-10-16 || depth: 0 || env_biome: aquatic || env_feature: river || env_material: water || geo_loc_name: Japan || lat_lon: 43.075081 N 141.338505 E || project_name: HKU || BioSampleModel: MIMS.me.water	keep
DRR127974	freshwater metagenome	keep	shogun metagenomic analysis in HKU	NA	sample_name: HKU_F_shot_FW || collection_date: 2012-10-16 || depth: 0 || env_biome: aquatic || env_feature: river || env_material: water || geo_loc_name: Japan || lat_lon: 43.079170 N 141.335000 E || project_name: HKU || BioSampleModel: MIMS.me.water	keep
DRR127975	freshwater metagenome	keep	shogun metagenomic analysis in HKU	NA	sample_name: HKU_F_shot_RW || collection_date: 2012-10-16 || depth: 0 || env_biome: aquatic || env_feature: river || env_material: water || geo_loc_name: Japan || lat_lon: 43.079170 N 141.335000 E || project_name: HKU || BioSampleModel: MIMS.me.water	keep
DRR127976	freshwater metagenome	keep	shogun metagenomic analysis in HKU	NA	sample_name: HKU_G_shot_FW || collection_date: 2012-10-16 || depth: 0 || env_biome: aquatic || env_feature: river || env_material: water || geo_loc_name: Japan || lat_lon: 43.080540 N 141.334000 E || project_name: HKU || BioSampleModel: MIMS.me.water	keep
DRR127977	freshwater metagenome	keep	shogun metagenomic analysis in HKU	NA	sample_name: HKU_G_shot_RW || collection_date: 2012-10-16 || depth: 0 || env_biome: aquatic || env_feature: river || env_material: water || geo_loc_name: Japan || lat_lon: 43.080540 N 141.334000 E || project_name: HKU || BioSampleModel: MIMS.me.water	keep
DRR127978	freshwater metagenome	keep	shogun metagenomic analysis in HKU	NA	sample_name: HKU_H_shot_FW || collection_date: 2012-10-16 || depth: 0 || env_biome: aquatic || env_feature: river || env_material: water || geo_loc_name: Japan || lat_lon: 43.081000 N 141.331600 E || project_name: HKU || BioSampleModel: MIMS.me.water	keep
DRR127979	freshwater metagenome	keep	shogun metagenomic analysis in HKU	NA	sample_name: HKU_H_shot_RW || collection_date: 2012-10-16 || depth: 0 || env_biome: aquatic || env_feature: river || env_material: water || geo_loc_name: Japan || lat_lon: 43.081000 N 141.331600 E || project_name: HKU || BioSampleModel: MIMS.me.water	keep
DRR127980	freshwater metagenome	keep	shogun metagenomic analysis in HKU	NA	sample_name: HKU_I_shot_FW || collection_date: 2012-10-16 || depth: 0 || env_biome: aquatic || env_feature: river || env_material: water || geo_loc_name: Japan || lat_lon: 43.081150 N 141.330200 E || project_name: HKU || BioSampleModel: MIMS.me.water	keep
DRR127981	freshwater metagenome	keep	shogun metagenomic analysis in HKU	NA	sample_name: HKU_I_shot_RW || collection_date: 2012-10-16 || depth: 0 || env_biome: aquatic || env_feature: river || env_material: water || geo_loc_name: Japan || lat_lon: 43.081150 N 141.330200 E || project_name: HKU || BioSampleModel: MIMS.me.water	keep
DRR127982	freshwater metagenome	keep	shogun metagenomic analysis in HKU	NA	sample_name: HKU_J_shot_FW || collection_date: 2012-10-16 || depth: 0 || env_biome: aquatic || env_feature: pond || env_material: water || geo_loc_name: Japan || lat_lon: 43.081293 N 141.340283 E || project_name: HKU || BioSampleModel: MIMS.me.water	keep
DRR127983	freshwater metagenome	keep	shogun metagenomic analysis in HKU	NA	sample_name: HKU_J_shot_RW || collection_date: 2012-10-16 || depth: 0 || env_biome: aquatic || env_feature: pond || env_material: water || geo_loc_name: Japan || lat_lon: 43.081293 N 141.340283 E || project_name: HKU || BioSampleModel: MIMS.me.water	keep
DRR128695	NA	NA	Metagenomic analysis in Bangkok, Thailand	NA		keep
DRR128696	NA	NA	Metagenomic analysis in Bangkok, Thailand	NA		keep
DRR128697	NA	NA	Metagenomic analysis in Bangkok, Thailand	NA		keep
DRR128698	NA	NA	Metagenomic analysis in Bangkok, Thailand	NA		keep
DRR128699	NA	NA	Metagenomic analysis in Bangkok, Thailand	NA		keep
DRR128700	NA	NA	Metagenomic analysis in Bangkok, Thailand	NA		keep
DRR128701	NA	NA	Metagenomic analysis in Bangkok, Thailand	NA		keep
DRR128702	NA	NA	Metagenomic analysis in Bangkok, Thailand	NA		keep
DRR128703	NA	NA	Metagenomic analysis in Bangkok, Thailand	NA		keep
DRR128704	NA	NA	Metagenomic analysis in Bangkok, Thailand	NA		keep
DRR128705	NA	NA	Metagenomic analysis in Bangkok, Thailand	NA		keep
DRR128706	NA	NA	Metagenomic analysis in Bangkok, Thailand	NA		keep
DRR128707	NA	NA	Metagenomic analysis in Bangkok, Thailand	NA		keep
DRR128708	NA	NA	Metagenomic analysis in Bangkok, Thailand	NA		keep
DRR128709	NA	NA	Metagenomic analysis in Bangkok, Thailand	NA		keep
DRR128710	NA	NA	Metagenomic analysis in Bangkok, Thailand	NA		keep
DRR128711	NA	NA	Metagenomic analysis in Bangkok, Thailand	NA		keep
DRR128712	NA	NA	Metagenomic analysis in Bangkok, Thailand	NA		keep
DRR128713	NA	NA	Metagenomic analysis in Bangkok, Thailand	NA		keep
DRR128714	NA	NA	Metagenomic analysis in Bangkok, Thailand	NA		keep
DRR128715	NA	NA	Metagenomic analysis in Nakhon Nayok, Thailand	NA		keep
DRR128716	NA	NA	Metagenomic analysis in Nakhon Nayok, Thailand	NA		keep
DRR128717	NA	NA	Metagenomic analysis in Nakhon Nayok, Thailand	NA		keep
DRR128718	NA	NA	Metagenomic analysis in Nakhon Nayok, Thailand	NA		keep
DRR128719	NA	NA	Metagenomic analysis in Nakhon Nayok, Thailand	NA		NA
DRR128720	NA	NA	Metagenomic analysis in Nakhon Nayok, Thailand	NA		NA
DRR128721	NA	NA	Metagenomic analysis in Nakhon Nayok, Thailand	NA		NA
DRR128722	NA	NA	Metagenomic analysis in Nakhon Nayok, Thailand	NA		NA
DRR128723	NA	NA	Metagenomic analysis in Nakhon Nayok, Thailand	NA		NA
DRR128724	NA	NA	Metagenomic analysis in Nakhon Nayok, Thailand	NA		NA
DRR128961	NA	NA	Gua Harimau mitochondrial genome analysis	NA		NA
DRR128962	NA	NA	Gua Harimau mitochondrial genome analysis	NA		NA
DRR128963	NA	NA	Gua Harimau mitochondrial genome analysis	NA		NA
DRR128969	NA	NA	Gua Harimau mitochondrial genome analysis	NA		NA
DRR128972	NA	NA	Gua Harimau mitochondrial genome analysis	NA		NA
DRR128973	NA	NA	Gua Harimau mitochondrial genome analysis	NA		NA
DRR128975	NA	NA	Gua Harimau mitochondrial genome analysis	NA		NA
DRR131204	NA	NA	Eelgrass sediment microbiome for nitrogen cycle and vitamin B12	NA		keep
DRR131205	NA	NA	Eelgrass sediment microbiome for nitrogen cycle and vitamin B12	NA		keep
DRR131206	NA	NA	Eelgrass sediment microbiome for nitrogen cycle and vitamin B12	NA		keep
DRR131207	NA	NA	Eelgrass sediment microbiome for nitrogen cycle and vitamin B12	NA		keep
DRR131208	NA	NA	Eelgrass sediment microbiome for nitrogen cycle and vitamin B12	NA		keep
DRR131209	NA	NA	Eelgrass sediment microbiome for nitrogen cycle and vitamin B12	NA		keep
DRR131210	NA	NA	Eelgrass sediment microbiome for nitrogen cycle and vitamin B12	NA		keep
DRR131211	NA	NA	Eelgrass sediment microbiome for nitrogen cycle and vitamin B12	NA		keep
DRR131212	NA	NA	Eelgrass sediment microbiome for nitrogen cycle and vitamin B12	NA		keep
DRR131213	NA	NA	Eelgrass sediment microbiome for nitrogen cycle and vitamin B12	NA		keep
DRR131214	NA	NA	Eelgrass sediment microbiome for nitrogen cycle and vitamin B12	NA		keep
DRR131215	NA	NA	Eelgrass sediment microbiome for nitrogen cycle and vitamin B12	NA		keep
DRR131216	NA	NA	Eelgrass sediment microbiome for nitrogen cycle and vitamin B12	NA		keep
DRR131217	NA	NA	Eelgrass sediment microbiome for nitrogen cycle and vitamin B12	NA		keep
DRR131218	NA	NA	Eelgrass sediment microbiome for nitrogen cycle and vitamin B12	NA		keep
DRR131219	NA	NA	Eelgrass sediment microbiome for nitrogen cycle and vitamin B12	NA		keep
DRR131220	NA	NA	Eelgrass sediment microbiome for nitrogen cycle and vitamin B12	NA		keep
DRR131221	NA	NA	Eelgrass sediment microbiome for nitrogen cycle and vitamin B12	NA		keep
DRR131222	NA	NA	Eelgrass sediment microbiome for nitrogen cycle and vitamin B12	NA		keep
DRR131223	NA	NA	Eelgrass sediment microbiome for nitrogen cycle and vitamin B12	NA		keep
DRR131224	NA	NA	Eelgrass sediment microbiome for nitrogen cycle and vitamin B12	NA		keep
DRR140532	freshwater metagenome	keep	Culture-independent metagenomic and metaepigenomic analysis of prokaryotes in Lake Biwa, Japan	keep	NA	NA
DRR140533	freshwater metagenome	keep	Culture-independent metagenomic and metaepigenomic analysis of prokaryotes in Lake Biwa, Japan	keep	NA	NA
DRR140534	freshwater metagenome	keep	Culture-independent metagenomic and metaepigenomic analysis of prokaryotes in Lake Biwa, Japan	keep	NA	NA
DRR142835	NA	NA	Genomes of microorganisms isolated from the midgut of beetle	NA	NA	NA
DRR142836	NA	NA	Genomes of microorganisms isolated from the midgut of beetle	NA	NA	NA
DRR142945	insect gut metagenome	remove	Metagenomic analyses on the bacterial gut community of the glacier stonefly	NA	NA	NA
DRR142946	insect gut metagenome	remove	Metagenomic analyses on the bacterial gut community of the glacier stonefly	NA	NA	NA
DRR142947	insect gut metagenome	remove	Metagenomic analyses on the bacterial gut community of the glacier stonefly	NA	NA	NA
DRR142948	insect gut metagenome	remove	Metagenomic analyses on the bacterial gut community of the glacier stonefly	NA	NA	NA
DRR147672	lake water metagenome	keep	Shotgun metagenomics of virion (0.22 micrometer filtrate) in Lake Biwa (2016-2017)	keep		keep
DRR147674	lake water metagenome	keep	Shotgun metagenomics of virion (0.22 micrometer filtrate) in Lake Biwa (2016-2017)	keep		keep
DRR147675	lake water metagenome	keep	Shotgun metagenomics of virion (0.22 micrometer filtrate) in Lake Biwa (2016-2017)	keep		keep
DRR147676	lake water metagenome	keep	Shotgun metagenomics of virion (0.22 micrometer filtrate) in Lake Biwa (2016-2017)	keep		keep
DRR147677	lake water metagenome	keep	Shotgun metagenomics of virion (0.22 micrometer filtrate) in Lake Biwa (2016-2017)	keep		keep
DRR147678	lake water metagenome	keep	Shotgun metagenomics of virion (0.22 micrometer filtrate) in Lake Biwa (2016-2017)	keep		keep
DRR147679	lake water metagenome	keep	Shotgun metagenomics of virion (0.22 micrometer filtrate) in Lake Biwa (2016-2017)	keep		keep
DRR147680	lake water metagenome	keep	Shotgun metagenomics of virion (0.22 micrometer filtrate) in Lake Biwa (2016-2017)	keep		keep
DRR147681	lake water metagenome	keep	Shotgun metagenomics of virion (0.22 micrometer filtrate) in Lake Biwa (2016-2017)	keep		keep
DRR147682	lake water metagenome	keep	Shotgun metagenomics of virion (0.22 micrometer filtrate) in Lake Biwa (2016-2017)	keep		keep
DRR151114	freshwater metagenome	keep	Cross-Omics analysis of Microcyctis aeruginosa and its viruses	NA		keep
DRR151115	freshwater metagenome	keep	Cross-Omics analysis of Microcyctis aeruginosa and its viruses	NA		keep
DRR153226	Phascolarctobacterium faecium strain:JCM30894	NA	The complete genome sequence of Phascolarctobacterium faecium JCM30894	NA	NA	NA
DRR153227	Phascolarctobacterium faecium strain:JCM30894	NA	The complete genome sequence of Phascolarctobacterium faecium JCM30894	NA	NA	NA
DRR157201	Klebsiella pneumoniae	NA	Klebsiella pneumoniae isolated from patients with primary sclerosing cholangitis	NA		NA
DRR157202	Klebsiella pneumoniae	NA	Klebsiella pneumoniae isolated from patients with primary sclerosing cholangitis	NA		NA
DRR162422	feces metagenome	NA	Gut metagenome in cardiovascular diseases	NA		NA
DRR162425	feces metagenome	NA	Gut metagenome in cardiovascular diseases	NA		NA
DRR162426	feces metagenome	NA	Gut metagenome in cardiovascular diseases	NA		NA
DRR162428	feces metagenome	NA	Gut metagenome in cardiovascular diseases	NA		NA
DRR162429	feces metagenome	NA	Gut metagenome in cardiovascular diseases	NA		NA
DRR162430	feces metagenome	NA	Gut metagenome in cardiovascular diseases	NA		NA
DRR162433	feces metagenome	NA	Gut metagenome in cardiovascular diseases	NA		NA
DRR162434	feces metagenome	NA	Gut metagenome in cardiovascular diseases	NA		NA
DRR162435	feces metagenome	NA	Gut metagenome in cardiovascular diseases	NA		NA
DRR162436	feces metagenome	NA	Gut metagenome in cardiovascular diseases	NA		NA
DRR162438	feces metagenome	NA	Gut metagenome in cardiovascular diseases	NA		NA
DRR162439	feces metagenome	NA	Gut metagenome in cardiovascular diseases	NA		NA
DRR162440	feces metagenome	NA	Gut metagenome in cardiovascular diseases	NA		NA
DRR162442	feces metagenome	NA	Gut metagenome in cardiovascular diseases	NA		NA
DRR162443	feces metagenome	NA	Gut metagenome in cardiovascular diseases	NA		NA
DRR162444	feces metagenome	NA	Gut metagenome in cardiovascular diseases	NA		NA
DRR162445	feces metagenome	NA	Gut metagenome in cardiovascular diseases	NA		NA
DRR162446	feces metagenome	NA	Gut metagenome in cardiovascular diseases	NA		NA
DRR162447	feces metagenome	NA	Gut metagenome in cardiovascular diseases	NA		NA
DRR162448	feces metagenome	NA	Gut metagenome in cardiovascular diseases	NA		NA
DRR162450	feces metagenome	NA	Gut metagenome in cardiovascular diseases	NA		NA
DRR162451	feces metagenome	NA	Gut metagenome in cardiovascular diseases	NA		NA
DRR162452	feces metagenome	NA	Gut metagenome in cardiovascular diseases	NA		NA
DRR162453	feces metagenome	NA	Gut metagenome in cardiovascular diseases	NA		NA
DRR162455	feces metagenome	NA	Gut metagenome in cardiovascular diseases	NA		NA
DRR162457	feces metagenome	NA	Gut metagenome in cardiovascular diseases	NA		NA
DRR162458	feces metagenome	NA	Gut metagenome in cardiovascular diseases	NA		NA
DRR162459	feces metagenome	NA	Gut metagenome in cardiovascular diseases	NA		NA
DRR162460	feces metagenome	NA	Gut metagenome in cardiovascular diseases	NA		NA
DRR162461	feces metagenome	NA	Gut metagenome in cardiovascular diseases	NA		NA
DRR162775	NA	NA	metagenomic data from human fecal samples	remove		NA
DRR162776	NA	NA	metagenomic data from human fecal samples	remove		NA
DRR162777	NA	NA	metagenomic data from human fecal samples	remove		NA
DRR162778	NA	NA	metagenomic data from human fecal samples	remove		NA
DRR162779	NA	NA	metagenomic data from human fecal samples	remove		NA
DRR163685	hot springs metagenome	NA	Metagenomic analysis of Kirishima hot springs	NA		keep
DRR163686	hot springs metagenome	NA	Metagenomic analysis of Kirishima hot springs	NA		keep
DRR163687	hot springs metagenome	NA	Metagenomic analysis of Kirishima hot springs	NA		keep
DRR163688	hot springs metagenome	NA	Metagenomic analysis of Kirishima hot springs	NA		keep
DRR163689	hot springs metagenome	NA	Metagenomic analysis of Kirishima hot springs	NA		keep
DRR163690	hot springs metagenome	NA	Metagenomic analysis of Kirishima hot springs	NA		keep
DRR163691	hot springs metagenome	NA	Metagenomic analysis of Kirishima hot springs	NA		keep
DRR163692	hot springs metagenome	NA	Metagenomic analysis of Kirishima hot springs	NA		keep
DRR163693	hot springs metagenome	NA	Metagenomic analysis of Kirishima hot springs	NA		keep
DRR164242	decomposition metagenome	NA	Plant pretreatment with rumen fluid	remove	sample_name: 0h1 || collection_date: 2015-01-25 || depth: missing || elev: missing || env_biome: Prokaryotes || env_feature: Rumen fluid || env_material: Rumen fluid || geo_loc_missingme: Japan || label: 0h1 || lat_lon: missing || project_missingme: NET	NA
DRR164243	decomposition metagenome	NA	Plant pretreatment with rumen fluid	remove	sample_name: 0h2 || collection_date: 2015-01-25 || depth: missing || elev: missing || env_biome: Prokaryotes || env_feature: Rumen fluid || env_material: Rumen fluid || geo_loc_missingme: Japan || label: 0h2 || lat_lon: missing || project_missingme: NET	NA
DRR164245	decomposition metagenome	NA	Plant pretreatment with rumen fluid	remove	sample_name: 60h2 || collection_date: 2015-01-27 || depth: missing || elev: missing || env_biome: Prokaryotes || env_feature: Rumen fluid || env_material: Rumen fluid || geo_loc_missingme: Japan || label: 60h2 || lat_lon: missing || project_missingme: NET	NA
DRR164892	NA	NA	Whole genome analysis of Mycoplasma haemohominis identified from a patient with pyrexia, anemia and liver dysfunction.	NA		NA
DRR169721	NA	NA	Shimomotoyama Yayoi nuclear genome	NA		NA
DRR169722	NA	NA	Shimomotoyama Yayoi nuclear genome	NA		NA
DRR169723	NA	NA	Shimomotoyama Yayoi nuclear genome	NA		NA
DRR169724	NA	NA	Shimomotoyama Yayoi nuclear genome	NA		NA
DRR169725	NA	NA	Shimomotoyama Yayoi nuclear genome	NA		NA
DRR169726	NA	NA	Shimomotoyama Yayoi nuclear genome	NA		NA
DRR171212	Bacteria	NA	Comparison of sequencing bias for library preparation kit	NA		NA
DRR171213	Bacteria	NA	Comparison of sequencing bias for library preparation kit	NA		NA
DRR171214	Bacteria	NA	Comparison of sequencing bias for library preparation kit	NA		NA
DRR171215	Bacteria	NA	Comparison of sequencing bias for library preparation kit	NA		NA
DRR171216	Bacteria	NA	Comparison of sequencing bias for library preparation kit	NA		NA
DRR171217	Bacteria	NA	Comparison of sequencing bias for library preparation kit	NA		NA
DRR171218	Bacteria	NA	Comparison of sequencing bias for library preparation kit	NA		NA
DRR171219	Bacteria	NA	Comparison of sequencing bias for library preparation kit	NA		NA
DRR171221	Bacteria	NA	Comparison of sequencing bias for library preparation kit	NA		NA
DRR171222	Bacteria	NA	Comparison of sequencing bias for library preparation kit	NA		NA
DRR171223	Bacteria	NA	Comparison of sequencing bias for library preparation kit	NA		NA
DRR171224	Bacteria	NA	Comparison of sequencing bias for library preparation kit	NA		NA
DRR171226	Bacteria	NA	Comparison of sequencing bias for library preparation kit	NA		NA
DRR171227	Bacteria	NA	Comparison of sequencing bias for library preparation kit	NA		NA
DRR171228	Bacteria	NA	Comparison of sequencing bias for library preparation kit	NA		NA
DRR171229	Bacteria	NA	Comparison of sequencing bias for library preparation kit	NA		NA
DRR171230	Bacteria	NA	Comparison of sequencing bias for library preparation kit	NA		NA
DRR171232	Bacteria	NA	Comparison of sequencing bias for library preparation kit	NA		NA
DRR171233	Bacteria	NA	Comparison of sequencing bias for library preparation kit	NA		NA
DRR171234	Bacteria	NA	Comparison of sequencing bias for library preparation kit	NA		NA
DRR171235	Bacteria	NA	Comparison of sequencing bias for library preparation kit	NA		NA
DRR171236	Bacteria	NA	Comparison of sequencing bias for library preparation kit	NA		NA
DRR171237	Bacteria	NA	Comparison of sequencing bias for library preparation kit	NA		NA
DRR171238	Bacteria	NA	Comparison of sequencing bias for library preparation kit	NA		NA
DRR171240	Bacteria	NA	Comparison of sequencing bias for library preparation kit	NA		NA
DRR171241	Bacteria	NA	Comparison of sequencing bias for library preparation kit	NA		NA
DRR171242	Bacteria	NA	Comparison of sequencing bias for library preparation kit	NA		NA
DRR171243	Bacteria	NA	Comparison of sequencing bias for library preparation kit	NA		NA
DRR171257	Bacteria	NA	Comparison of sequencing bias for library preparation kit	NA		NA
DRR171258	Bacteria	NA	Comparison of sequencing bias for library preparation kit	NA		NA
DRR171259	Bacteria	NA	Comparison of sequencing bias for library preparation kit	NA		NA
DRR171261	Bacteria	NA	Comparison of sequencing bias for library preparation kit	NA		NA
DRR171263	Bacteria	NA	Comparison of sequencing bias for library preparation kit	NA		NA
DRR171264	Bacteria	NA	Comparison of sequencing bias for library preparation kit	NA		NA
DRR171265	Bacteria	NA	Comparison of sequencing bias for library preparation kit	NA		NA
DRR171282	Bacteria	NA	Comparison of sequencing bias for library preparation kit	NA		NA
DRR171289	Bacteria	NA	Comparison of sequencing bias for library preparation kit	NA		NA
DRR171290	Bacteria	NA	Comparison of sequencing bias for library preparation kit	NA		NA
DRR171291	Bacteria	NA	Comparison of sequencing bias for library preparation kit	NA		NA
DRR171292	Bacteria	NA	Comparison of sequencing bias for library preparation kit	NA		NA
DRR171293	Bacteria	NA	Comparison of sequencing bias for library preparation kit	NA		NA
DRR171294	Bacteria	NA	Comparison of sequencing bias for library preparation kit	NA		NA
DRR171296	Bacteria	NA	Comparison of sequencing bias for library preparation kit	NA		NA
DRR171297	Bacteria	NA	Comparison of sequencing bias for library preparation kit	NA		NA
DRR171299	Bacteria	NA	Comparison of sequencing bias for library preparation kit	NA		NA
DRR171300	Bacteria	NA	Comparison of sequencing bias for library preparation kit	NA		NA
DRR171301	Bacteria	NA	Comparison of sequencing bias for library preparation kit	NA		NA
DRR171302	Bacteria	NA	Comparison of sequencing bias for library preparation kit	NA		NA
DRR171303	Bacteria	NA	Comparison of sequencing bias for library preparation kit	NA		NA
DRR171304	Bacteria	NA	Comparison of sequencing bias for library preparation kit	NA		NA
DRR171305	Bacteria	NA	Comparison of sequencing bias for library preparation kit	NA		NA
DRR171306	Bacteria	NA	Comparison of sequencing bias for library preparation kit	NA		NA
DRR171307	Bacteria	NA	Comparison of sequencing bias for library preparation kit	NA		NA
DRR171308	Bacteria	NA	Comparison of sequencing bias for library preparation kit	NA		NA
DRR171309	Bacteria	NA	Comparison of sequencing bias for library preparation kit	NA		NA
DRR171310	Bacteria	NA	Comparison of sequencing bias for library preparation kit	NA		NA
DRR171311	Bacteria	NA	Comparison of sequencing bias for library preparation kit	NA		NA
DRR171314	Bacteria	NA	Comparison of sequencing bias for library preparation kit	NA		NA
DRR171315	Bacteria	NA	Comparison of sequencing bias for library preparation kit	NA		NA
DRR171316	Bacteria	NA	Comparison of sequencing bias for library preparation kit	NA		NA
DRR171317	Bacteria	NA	Comparison of sequencing bias for library preparation kit	NA		NA
DRR171318	Bacteria	NA	Comparison of sequencing bias for library preparation kit	NA		NA
DRR171319	Bacteria	NA	Comparison of sequencing bias for library preparation kit	NA		NA
DRR171320	Bacteria	NA	Comparison of sequencing bias for library preparation kit	NA		NA
DRR171321	Bacteria	NA	Comparison of sequencing bias for library preparation kit	NA		NA
DRR171322	Bacteria	NA	Comparison of sequencing bias for library preparation kit	NA		NA
DRR171323	Bacteria	NA	Comparison of sequencing bias for library preparation kit	NA		NA
DRR171325	Bacteria	NA	Comparison of sequencing bias for library preparation kit	NA		NA
DRR171326	Bacteria	NA	Comparison of sequencing bias for library preparation kit	NA		NA
DRR171327	Bacteria	NA	Comparison of sequencing bias for library preparation kit	NA		NA
DRR171328	Bacteria	NA	Comparison of sequencing bias for library preparation kit	NA		NA
DRR171330	Bacteria	NA	Comparison of sequencing bias for library preparation kit	NA		NA
DRR171331	Bacteria	NA	Comparison of sequencing bias for library preparation kit	NA		NA
DRR171332	Bacteria	NA	Comparison of sequencing bias for library preparation kit	NA		NA
DRR171334	Bacteria	NA	Comparison of sequencing bias for library preparation kit	NA		NA
DRR171335	Bacteria	NA	Comparison of sequencing bias for library preparation kit	NA		NA
DRR171336	Bacteria	NA	Comparison of sequencing bias for library preparation kit	NA		NA
DRR171459	NA	NA	metagenomic data from human fecal samples	remove		NA
DRR171460	NA	NA	metagenomic data from human fecal samples	remove		NA
DRR171461	NA	NA	metagenomic data from human fecal samples	remove		NA
DRR171462	NA	NA	metagenomic data from human fecal samples	remove		NA
DRR171463	NA	NA	metagenomic data from human fecal samples	remove		NA
DRR171464	NA	NA	metagenomic data from human fecal samples	remove		NA
DRR171465	NA	NA	metagenomic data from human fecal samples	remove		NA
DRR171466	NA	NA	metagenomic data from human fecal samples	remove		NA
DRR171467	NA	NA	metagenomic data from human fecal samples	remove		NA
DRR171468	NA	NA	metagenomic data from human fecal samples	remove		NA
DRR171469	NA	NA	metagenomic data from human fecal samples	remove		NA
DRR171470	NA	NA	metagenomic data from human fecal samples	remove		NA
DRR171471	NA	NA	metagenomic data from human fecal samples	remove		NA
DRR171472	NA	NA	metagenomic data from human fecal samples	remove		NA
DRR171473	NA	NA	metagenomic data from human fecal samples	remove		NA
DRR171474	NA	NA	metagenomic data from human fecal samples	remove		NA
DRR171475	NA	NA	metagenomic data from human fecal samples	remove		NA
DRR171476	NA	NA	metagenomic data from human fecal samples	remove		NA
DRR171477	NA	NA	metagenomic data from human fecal samples	remove		NA
DRR171478	NA	NA	metagenomic data from human fecal samples	remove		NA
DRR171479	NA	NA	metagenomic data from human fecal samples	remove		NA
DRR171480	NA	NA	metagenomic data from human fecal samples	remove		NA
DRR171481	NA	NA	metagenomic data from human fecal samples	remove		NA
DRR171482	NA	NA	metagenomic data from human fecal samples	remove		NA
DRR171483	NA	NA	metagenomic data from human fecal samples	remove		NA
DRR171484	NA	NA	metagenomic data from human fecal samples	remove		NA
DRR171485	NA	NA	metagenomic data from human fecal samples	remove		NA
DRR171486	NA	NA	metagenomic data from human fecal samples	remove		NA
DRR171487	NA	NA	metagenomic data from human fecal samples	remove		NA
DRR171488	NA	NA	metagenomic data from human fecal samples	remove		NA
DRR171489	NA	NA	metagenomic data from human fecal samples	remove		NA
DRR171490	NA	NA	metagenomic data from human fecal samples	remove		NA
DRR171491	NA	NA	metagenomic data from human fecal samples	remove		NA
DRR171492	NA	NA	metagenomic data from human fecal samples	remove		NA
DRR171493	NA	NA	metagenomic data from human fecal samples	remove		NA
DRR171494	NA	NA	metagenomic data from human fecal samples	remove		NA
DRR171495	NA	NA	metagenomic data from human fecal samples	remove		NA
DRR171496	NA	NA	metagenomic data from human fecal samples	remove		NA
DRR171497	NA	NA	metagenomic data from human fecal samples	remove		NA
DRR171498	NA	NA	metagenomic data from human fecal samples	remove		NA
DRR171499	NA	NA	metagenomic data from human fecal samples	remove		NA
DRR171500	NA	NA	metagenomic data from human fecal samples	remove		NA
DRR171501	NA	NA	metagenomic data from human fecal samples	remove		NA
DRR171502	NA	NA	metagenomic data from human fecal samples	remove		NA
DRR171503	NA	NA	metagenomic data from human fecal samples	remove		NA
DRR171504	NA	NA	metagenomic data from human fecal samples	remove		NA
DRR171505	NA	NA	metagenomic data from human fecal samples	remove		NA
DRR171506	NA	NA	metagenomic data from human fecal samples	remove		NA
DRR171507	NA	NA	metagenomic data from human fecal samples	remove		NA
DRR171508	NA	NA	metagenomic data from human fecal samples	remove		NA
DRR171509	NA	NA	metagenomic data from human fecal samples	remove		NA
DRR171510	NA	NA	metagenomic data from human fecal samples	remove		NA
DRR171511	NA	NA	metagenomic data from human fecal samples	remove		NA
DRR171512	NA	NA	metagenomic data from human fecal samples	remove		NA
DRR171513	NA	NA	metagenomic data from human fecal samples	remove		NA
DRR171514	NA	NA	metagenomic data from human fecal samples	remove		NA
DRR171515	NA	NA	metagenomic data from human fecal samples	remove		NA
DRR171516	NA	NA	metagenomic data from human fecal samples	remove		NA
DRR171517	NA	NA	metagenomic data from human fecal samples	remove		NA
DRR171518	NA	NA	metagenomic data from human fecal samples	remove		NA
DRR171519	NA	NA	metagenomic data from human fecal samples	remove		NA
DRR171520	NA	NA	metagenomic data from human fecal samples	remove		NA
DRR171521	NA	NA	metagenomic data from human fecal samples	remove		NA
DRR171522	NA	NA	metagenomic data from human fecal samples	remove		NA
DRR171523	NA	NA	metagenomic data from human fecal samples	remove		NA
DRR171524	NA	NA	metagenomic data from human fecal samples	remove		NA
DRR171525	NA	NA	metagenomic data from human fecal samples	remove		NA
DRR171526	NA	NA	metagenomic data from human fecal samples	remove		NA
DRR171527	NA	NA	metagenomic data from human fecal samples	remove		NA
DRR171528	NA	NA	metagenomic data from human fecal samples	remove		NA
DRR171529	NA	NA	metagenomic data from human fecal samples	remove		NA
DRR171530	NA	NA	metagenomic data from human fecal samples	remove		NA
DRR171531	NA	NA	metagenomic data from human fecal samples	remove		NA
DRR171532	NA	NA	metagenomic data from human fecal samples	remove		NA
DRR171533	NA	NA	metagenomic data from human fecal samples	remove		NA
DRR171534	NA	NA	metagenomic data from human fecal samples	remove		NA
DRR171535	NA	NA	metagenomic data from human fecal samples	remove		NA
DRR171536	NA	NA	metagenomic data from human fecal samples	remove		NA
DRR171537	NA	NA	metagenomic data from human fecal samples	remove		NA
DRR171538	NA	NA	metagenomic data from human fecal samples	remove		NA
DRR171539	NA	NA	metagenomic data from human fecal samples	remove		NA
DRR171540	NA	NA	metagenomic data from human fecal samples	remove		NA
DRR171541	NA	NA	metagenomic data from human fecal samples	remove		NA
DRR171542	NA	NA	metagenomic data from human fecal samples	remove		NA
DRR171543	NA	NA	metagenomic data from human fecal samples	remove		NA
DRR171544	NA	NA	metagenomic data from human fecal samples	remove		NA
DRR171545	NA	NA	metagenomic data from human fecal samples	remove		NA
DRR171546	NA	NA	metagenomic data from human fecal samples	remove		NA
DRR171547	NA	NA	metagenomic data from human fecal samples	remove		NA
DRR171548	NA	NA	metagenomic data from human fecal samples	remove		NA
DRR171549	NA	NA	metagenomic data from human fecal samples	remove		NA
DRR171550	NA	NA	metagenomic data from human fecal samples	remove		NA
DRR171551	NA	NA	metagenomic data from human fecal samples	remove		NA
DRR171552	NA	NA	metagenomic data from human fecal samples	remove		NA
DRR171553	NA	NA	metagenomic data from human fecal samples	remove		NA
DRR171554	NA	NA	metagenomic data from human fecal samples	remove		NA
DRR171555	NA	NA	metagenomic data from human fecal samples	remove		NA
DRR171556	NA	NA	metagenomic data from human fecal samples	remove		NA
DRR171557	NA	NA	metagenomic data from human fecal samples	remove		NA
DRR171558	NA	NA	metagenomic data from human fecal samples	remove		NA
DRR171559	NA	NA	metagenomic data from human fecal samples	remove		NA
DRR171560	NA	NA	metagenomic data from human fecal samples	remove		NA
DRR171561	NA	NA	metagenomic data from human fecal samples	remove		NA
DRR171562	NA	NA	metagenomic data from human fecal samples	remove		NA
DRR171563	NA	NA	metagenomic data from human fecal samples	remove		NA
DRR171564	NA	NA	metagenomic data from human fecal samples	remove		NA
DRR171565	NA	NA	metagenomic data from human fecal samples	remove		NA
DRR171566	NA	NA	metagenomic data from human fecal samples	remove		NA
DRR171567	NA	NA	metagenomic data from human fecal samples	remove		NA
DRR171568	NA	NA	metagenomic data from human fecal samples	remove		NA
DRR171569	NA	NA	metagenomic data from human fecal samples	remove		NA
DRR171570	NA	NA	metagenomic data from human fecal samples	remove		NA
DRR171571	NA	NA	metagenomic data from human fecal samples	remove		NA
DRR171572	NA	NA	metagenomic data from human fecal samples	remove		NA
DRR171573	NA	NA	metagenomic data from human fecal samples	remove		NA
DRR171574	NA	NA	metagenomic data from human fecal samples	remove		NA
DRR171575	NA	NA	metagenomic data from human fecal samples	remove		NA
DRR171576	NA	NA	metagenomic data from human fecal samples	remove		NA
DRR171577	NA	NA	metagenomic data from human fecal samples	remove		NA
DRR171578	NA	NA	metagenomic data from human fecal samples	remove		NA
DRR171579	NA	NA	metagenomic data from human fecal samples	remove		NA
DRR171580	NA	NA	metagenomic data from human fecal samples	remove		NA
DRR171581	NA	NA	metagenomic data from human fecal samples	remove		NA
DRR171582	NA	NA	metagenomic data from human fecal samples	remove		NA
DRR171583	NA	NA	metagenomic data from human fecal samples	remove		NA
DRR171584	NA	NA	metagenomic data from human fecal samples	remove		NA
DRR171585	NA	NA	metagenomic data from human fecal samples	remove		NA
DRR171586	NA	NA	metagenomic data from human fecal samples	remove		NA
DRR171587	NA	NA	metagenomic data from human fecal samples	remove		NA
DRR171588	NA	NA	metagenomic data from human fecal samples	remove		NA
DRR171589	NA	NA	metagenomic data from human fecal samples	remove		NA
DRR171590	NA	NA	metagenomic data from human fecal samples	remove		NA
DRR171591	NA	NA	metagenomic data from human fecal samples	remove		NA
DRR171592	NA	NA	metagenomic data from human fecal samples	remove		NA
DRR171593	NA	NA	metagenomic data from human fecal samples	remove		NA
DRR171594	NA	NA	metagenomic data from human fecal samples	remove		NA
DRR171595	NA	NA	metagenomic data from human fecal samples	remove		NA
DRR171596	NA	NA	metagenomic data from human fecal samples	remove		NA
DRR171597	NA	NA	metagenomic data from human fecal samples	remove		NA
DRR171598	NA	NA	metagenomic data from human fecal samples	remove		NA
DRR171599	NA	NA	metagenomic data from human fecal samples	remove		NA
DRR171600	NA	NA	metagenomic data from human fecal samples	remove		NA
DRR171601	NA	NA	metagenomic data from human fecal samples	remove		NA
DRR171602	NA	NA	metagenomic data from human fecal samples	remove		NA
DRR171603	NA	NA	metagenomic data from human fecal samples	remove		NA
DRR171604	NA	NA	metagenomic data from human fecal samples	remove		NA
DRR171605	NA	NA	metagenomic data from human fecal samples	remove		NA
DRR171606	NA	NA	metagenomic data from human fecal samples	remove		NA
DRR171607	NA	NA	metagenomic data from human fecal samples	remove		NA
DRR171608	NA	NA	metagenomic data from human fecal samples	remove		NA
DRR171609	NA	NA	metagenomic data from human fecal samples	remove		NA
DRR171610	NA	NA	metagenomic data from human fecal samples	remove		NA
DRR171611	NA	NA	metagenomic data from human fecal samples	remove		NA
DRR171612	NA	NA	metagenomic data from human fecal samples	remove		NA
DRR171613	NA	NA	metagenomic data from human fecal samples	remove		NA
DRR171614	NA	NA	metagenomic data from human fecal samples	remove		NA
DRR171615	NA	NA	metagenomic data from human fecal samples	remove		NA
DRR171616	NA	NA	metagenomic data from human fecal samples	remove		NA
DRR171617	NA	NA	metagenomic data from human fecal samples	remove		NA
DRR171618	NA	NA	metagenomic data from human fecal samples	remove		NA
DRR171619	NA	NA	metagenomic data from human fecal samples	remove		NA
DRR171620	NA	NA	metagenomic data from human fecal samples	remove		NA
DRR171621	NA	NA	metagenomic data from human fecal samples	remove		NA
DRR171622	NA	NA	metagenomic data from human fecal samples	remove		NA
DRR171623	NA	NA	metagenomic data from human fecal samples	remove		NA
DRR171624	NA	NA	metagenomic data from human fecal samples	remove		NA
DRR171625	NA	NA	metagenomic data from human fecal samples	remove		NA
DRR171626	NA	NA	metagenomic data from human fecal samples	remove		NA
DRR171627	NA	NA	metagenomic data from human fecal samples	remove		NA
DRR171628	NA	NA	metagenomic data from human fecal samples	remove		NA
DRR171629	NA	NA	metagenomic data from human fecal samples	remove		NA
DRR171630	NA	NA	metagenomic data from human fecal samples	remove		NA
DRR171631	NA	NA	metagenomic data from human fecal samples	remove		NA
DRR171632	NA	NA	metagenomic data from human fecal samples	remove		NA
DRR171633	NA	NA	metagenomic data from human fecal samples	remove		NA
DRR171634	NA	NA	metagenomic data from human fecal samples	remove		NA
DRR171635	NA	NA	metagenomic data from human fecal samples	remove		NA
DRR171636	NA	NA	metagenomic data from human fecal samples	remove		NA
DRR171637	NA	NA	metagenomic data from human fecal samples	remove		NA
DRR171638	NA	NA	metagenomic data from human fecal samples	remove		NA
DRR171639	NA	NA	metagenomic data from human fecal samples	remove		NA
DRR171640	NA	NA	metagenomic data from human fecal samples	remove		NA
DRR171641	NA	NA	metagenomic data from human fecal samples	remove		NA
DRR171642	NA	NA	metagenomic data from human fecal samples	remove		NA
DRR171643	NA	NA	metagenomic data from human fecal samples	remove		NA
DRR171644	NA	NA	metagenomic data from human fecal samples	remove		NA
DRR171645	NA	NA	metagenomic data from human fecal samples	remove		NA
DRR171646	NA	NA	metagenomic data from human fecal samples	remove		NA
DRR171647	NA	NA	metagenomic data from human fecal samples	remove		NA
DRR171648	NA	NA	metagenomic data from human fecal samples	remove		NA
DRR171649	NA	NA	metagenomic data from human fecal samples	remove		NA
DRR171650	NA	NA	metagenomic data from human fecal samples	remove		NA
DRR171651	NA	NA	metagenomic data from human fecal samples	remove		NA
DRR171652	NA	NA	metagenomic data from human fecal samples	remove		NA
DRR171653	NA	NA	metagenomic data from human fecal samples	remove		NA
DRR171654	NA	NA	metagenomic data from human fecal samples	remove		NA
DRR171655	NA	NA	metagenomic data from human fecal samples	remove		NA
DRR171656	NA	NA	metagenomic data from human fecal samples	remove		NA
DRR171657	NA	NA	metagenomic data from human fecal samples	remove		NA
DRR171658	NA	NA	metagenomic data from human fecal samples	remove		NA
DRR171659	NA	NA	metagenomic data from human fecal samples	remove		NA
DRR171660	NA	NA	metagenomic data from human fecal samples	remove		NA
DRR171661	NA	NA	metagenomic data from human fecal samples	remove		NA
DRR171662	NA	NA	metagenomic data from human fecal samples	remove		NA
DRR171663	NA	NA	metagenomic data from human fecal samples	remove		NA
DRR171664	NA	NA	metagenomic data from human fecal samples	remove		NA
DRR171665	NA	NA	metagenomic data from human fecal samples	remove		NA
DRR171666	NA	NA	metagenomic data from human fecal samples	remove		NA
DRR171667	NA	NA	metagenomic data from human fecal samples	remove		NA
DRR171668	NA	NA	metagenomic data from human fecal samples	remove		NA
DRR171669	NA	NA	metagenomic data from human fecal samples	remove		NA
DRR171670	NA	NA	metagenomic data from human fecal samples	remove		NA
DRR171671	NA	NA	metagenomic data from human fecal samples	remove		NA
DRR171672	NA	NA	metagenomic data from human fecal samples	remove		NA
DRR171673	NA	NA	metagenomic data from human fecal samples	remove		NA
DRR171674	NA	NA	metagenomic data from human fecal samples	remove		NA
DRR171675	NA	NA	metagenomic data from human fecal samples	remove		NA
DRR171676	NA	NA	metagenomic data from human fecal samples	remove		NA
DRR171677	NA	NA	metagenomic data from human fecal samples	remove		NA
DRR171678	NA	NA	metagenomic data from human fecal samples	remove		NA
DRR171679	NA	NA	metagenomic data from human fecal samples	remove		NA
DRR171680	NA	NA	metagenomic data from human fecal samples	remove		NA
DRR171681	NA	NA	metagenomic data from human fecal samples	remove		NA
DRR171682	NA	NA	metagenomic data from human fecal samples	remove		NA
DRR171683	NA	NA	metagenomic data from human fecal samples	remove		NA
DRR171684	NA	NA	metagenomic data from human fecal samples	remove		NA
DRR171685	NA	NA	metagenomic data from human fecal samples	remove		NA
DRR171686	NA	NA	metagenomic data from human fecal samples	remove		NA
DRR171687	NA	NA	metagenomic data from human fecal samples	remove		NA
DRR171688	NA	NA	metagenomic data from human fecal samples	remove		NA
DRR171689	NA	NA	metagenomic data from human fecal samples	remove		NA
DRR171690	NA	NA	metagenomic data from human fecal samples	remove		NA
DRR171691	NA	NA	metagenomic data from human fecal samples	remove		NA
DRR171692	NA	NA	metagenomic data from human fecal samples	remove		NA
DRR171693	NA	NA	metagenomic data from human fecal samples	remove		NA
DRR171694	NA	NA	metagenomic data from human fecal samples	remove		NA
DRR171695	NA	NA	metagenomic data from human fecal samples	remove		NA
DRR171696	NA	NA	metagenomic data from human fecal samples	remove		NA
DRR171697	NA	NA	metagenomic data from human fecal samples	remove		NA
DRR171698	NA	NA	metagenomic data from human fecal samples	remove		NA
DRR171699	NA	NA	metagenomic data from human fecal samples	remove		NA
DRR171700	NA	NA	metagenomic data from human fecal samples	remove		NA
DRR171701	NA	NA	metagenomic data from human fecal samples	remove		NA
DRR171702	NA	NA	metagenomic data from human fecal samples	remove		NA
DRR171703	NA	NA	metagenomic data from human fecal samples	remove		NA
DRR171704	NA	NA	metagenomic data from human fecal samples	remove		NA
DRR171705	NA	NA	metagenomic data from human fecal samples	remove		NA
DRR171706	NA	NA	metagenomic data from human fecal samples	remove		NA
DRR171707	NA	NA	metagenomic data from human fecal samples	remove		NA
DRR171708	NA	NA	metagenomic data from human fecal samples	remove		NA
DRR171709	NA	NA	metagenomic data from human fecal samples	remove		NA
DRR171710	NA	NA	metagenomic data from human fecal samples	remove		NA
DRR171711	NA	NA	metagenomic data from human fecal samples	remove		NA
DRR171712	NA	NA	metagenomic data from human fecal samples	remove		NA
DRR171713	NA	NA	metagenomic data from human fecal samples	remove		NA
DRR171714	NA	NA	metagenomic data from human fecal samples	remove		NA
DRR171715	NA	NA	metagenomic data from human fecal samples	remove		NA
DRR171716	NA	NA	metagenomic data from human fecal samples	remove		NA
DRR171717	NA	NA	metagenomic data from human fecal samples	remove		NA
DRR171718	NA	NA	metagenomic data from human fecal samples	remove		NA
DRR171719	NA	NA	metagenomic data from human fecal samples	remove		NA
DRR171720	NA	NA	metagenomic data from human fecal samples	remove		NA
DRR171721	NA	NA	metagenomic data from human fecal samples	remove		NA
DRR171722	NA	NA	metagenomic data from human fecal samples	remove		NA
DRR171723	NA	NA	metagenomic data from human fecal samples	remove		NA
DRR171724	NA	NA	metagenomic data from human fecal samples	remove		NA
DRR171725	NA	NA	metagenomic data from human fecal samples	remove		NA
DRR171726	NA	NA	metagenomic data from human fecal samples	remove		NA
DRR171727	NA	NA	metagenomic data from human fecal samples	remove		NA
DRR171728	NA	NA	metagenomic data from human fecal samples	remove		NA
DRR171729	NA	NA	metagenomic data from human fecal samples	remove		NA
DRR171730	NA	NA	metagenomic data from human fecal samples	remove		NA
DRR171731	NA	NA	metagenomic data from human fecal samples	remove		NA
DRR171732	NA	NA	metagenomic data from human fecal samples	remove		NA
DRR171733	NA	NA	metagenomic data from human fecal samples	remove		NA
DRR171734	NA	NA	metagenomic data from human fecal samples	remove		NA
DRR171735	NA	NA	metagenomic data from human fecal samples	remove		NA
DRR171736	NA	NA	metagenomic data from human fecal samples	remove		NA
DRR171737	NA	NA	metagenomic data from human fecal samples	remove		NA
DRR171738	NA	NA	metagenomic data from human fecal samples	remove		NA
DRR171739	NA	NA	metagenomic data from human fecal samples	remove		NA
DRR171740	NA	NA	metagenomic data from human fecal samples	remove		NA
DRR171741	NA	NA	metagenomic data from human fecal samples	remove		NA
DRR171742	NA	NA	metagenomic data from human fecal samples	remove		NA
DRR171743	NA	NA	metagenomic data from human fecal samples	remove		NA
DRR171744	NA	NA	metagenomic data from human fecal samples	remove		NA
DRR171745	NA	NA	metagenomic data from human fecal samples	remove		NA
DRR171746	NA	NA	metagenomic data from human fecal samples	remove		NA
DRR171747	NA	NA	metagenomic data from human fecal samples	remove		NA
DRR171748	NA	NA	metagenomic data from human fecal samples	remove		NA
DRR171749	NA	NA	metagenomic data from human fecal samples	remove		NA
DRR171750	NA	NA	metagenomic data from human fecal samples	remove		NA
DRR171751	NA	NA	metagenomic data from human fecal samples	remove		NA
DRR171752	NA	NA	metagenomic data from human fecal samples	remove		NA
DRR171753	NA	NA	metagenomic data from human fecal samples	remove		NA
DRR171754	NA	NA	metagenomic data from human fecal samples	remove		NA
DRR171755	NA	NA	metagenomic data from human fecal samples	remove		NA
DRR171756	NA	NA	metagenomic data from human fecal samples	remove		NA
DRR171757	NA	NA	metagenomic data from human fecal samples	remove		NA
DRR171758	NA	NA	metagenomic data from human fecal samples	remove		NA
DRR171759	NA	NA	metagenomic data from human fecal samples	remove		NA
DRR171760	NA	NA	metagenomic data from human fecal samples	remove		NA
DRR171761	NA	NA	metagenomic data from human fecal samples	remove		NA
DRR171762	NA	NA	metagenomic data from human fecal samples	remove		NA
DRR171763	NA	NA	metagenomic data from human fecal samples	remove		NA
DRR171764	NA	NA	metagenomic data from human fecal samples	remove		NA
DRR171765	NA	NA	metagenomic data from human fecal samples	remove		NA
DRR171766	NA	NA	metagenomic data from human fecal samples	remove		NA
DRR171767	NA	NA	metagenomic data from human fecal samples	remove		NA
DRR171768	NA	NA	metagenomic data from human fecal samples	remove		NA
DRR171769	NA	NA	metagenomic data from human fecal samples	remove		NA
DRR171770	NA	NA	metagenomic data from human fecal samples	remove		NA
DRR171771	NA	NA	metagenomic data from human fecal samples	remove		NA
DRR171772	NA	NA	metagenomic data from human fecal samples	remove		NA
DRR171773	NA	NA	metagenomic data from human fecal samples	remove		NA
DRR171774	NA	NA	metagenomic data from human fecal samples	remove		NA
DRR171775	NA	NA	metagenomic data from human fecal samples	remove		NA
DRR171776	NA	NA	metagenomic data from human fecal samples	remove		NA
DRR171777	NA	NA	metagenomic data from human fecal samples	remove		NA
DRR171778	NA	NA	metagenomic data from human fecal samples	remove		NA
DRR171779	NA	NA	metagenomic data from human fecal samples	remove		NA
DRR171780	NA	NA	metagenomic data from human fecal samples	remove		NA
DRR171781	NA	NA	metagenomic data from human fecal samples	remove		NA
DRR171782	NA	NA	metagenomic data from human fecal samples	remove		NA
DRR171783	NA	NA	metagenomic data from human fecal samples	remove		NA
DRR171784	NA	NA	metagenomic data from human fecal samples	remove		NA
DRR171785	NA	NA	metagenomic data from human fecal samples	remove		NA
DRR171786	NA	NA	metagenomic data from human fecal samples	remove		NA
DRR171787	NA	NA	metagenomic data from human fecal samples	remove		NA
DRR171788	NA	NA	metagenomic data from human fecal samples	remove		NA
DRR171789	NA	NA	metagenomic data from human fecal samples	remove		NA
DRR171790	NA	NA	metagenomic data from human fecal samples	remove		NA
DRR171791	NA	NA	metagenomic data from human fecal samples	remove		NA
DRR171792	NA	NA	metagenomic data from human fecal samples	remove		NA
DRR171793	NA	NA	metagenomic data from human fecal samples	remove		NA
DRR171794	NA	NA	metagenomic data from human fecal samples	remove		NA
DRR171795	NA	NA	metagenomic data from human fecal samples	remove		NA
DRR171796	NA	NA	metagenomic data from human fecal samples	remove		NA
DRR171797	NA	NA	metagenomic data from human fecal samples	remove		NA
DRR171798	NA	NA	metagenomic data from human fecal samples	remove		NA
DRR171799	NA	NA	metagenomic data from human fecal samples	remove		NA
DRR171800	NA	NA	metagenomic data from human fecal samples	remove		NA
DRR171801	NA	NA	metagenomic data from human fecal samples	remove		NA
DRR171802	NA	NA	metagenomic data from human fecal samples	remove		NA
DRR171803	NA	NA	metagenomic data from human fecal samples	remove		NA
DRR171804	NA	NA	metagenomic data from human fecal samples	remove		NA
DRR171805	NA	NA	metagenomic data from human fecal samples	remove		NA
DRR171806	NA	NA	metagenomic data from human fecal samples	remove		NA
DRR171807	NA	NA	metagenomic data from human fecal samples	remove		NA
DRR171808	NA	NA	metagenomic data from human fecal samples	remove		NA
DRR171809	NA	NA	metagenomic data from human fecal samples	remove		NA
DRR171810	NA	NA	metagenomic data from human fecal samples	remove		NA
DRR171811	NA	NA	metagenomic data from human fecal samples	remove		NA
DRR171812	NA	NA	metagenomic data from human fecal samples	remove		NA
DRR171813	NA	NA	metagenomic data from human fecal samples	remove		NA
DRR171814	NA	NA	metagenomic data from human fecal samples	remove		NA
DRR171815	NA	NA	metagenomic data from human fecal samples	remove		NA
DRR171816	NA	NA	metagenomic data from human fecal samples	remove		NA
DRR171817	NA	NA	metagenomic data from human fecal samples	remove		NA
DRR171818	NA	NA	metagenomic data from human fecal samples	remove		NA
DRR171819	NA	NA	metagenomic data from human fecal samples	remove		NA
DRR171820	NA	NA	metagenomic data from human fecal samples	remove		NA
DRR171821	NA	NA	metagenomic data from human fecal samples	remove		NA
DRR171822	NA	NA	metagenomic data from human fecal samples	remove		NA
DRR171823	NA	NA	metagenomic data from human fecal samples	remove		NA
DRR171824	NA	NA	metagenomic data from human fecal samples	remove		NA
DRR171825	NA	NA	metagenomic data from human fecal samples	remove		NA
DRR171826	NA	NA	metagenomic data from human fecal samples	remove		NA
DRR171827	NA	NA	metagenomic data from human fecal samples	remove		NA
DRR171828	NA	NA	metagenomic data from human fecal samples	remove		NA
DRR171829	NA	NA	metagenomic data from human fecal samples	remove		NA
DRR171830	NA	NA	metagenomic data from human fecal samples	remove		NA
DRR171831	NA	NA	metagenomic data from human fecal samples	remove		NA
DRR171832	NA	NA	metagenomic data from human fecal samples	remove		NA
DRR171833	NA	NA	metagenomic data from human fecal samples	remove		NA
DRR171834	NA	NA	metagenomic data from human fecal samples	remove		NA
DRR171835	NA	NA	metagenomic data from human fecal samples	remove		NA
DRR171836	NA	NA	metagenomic data from human fecal samples	remove		NA
DRR171837	NA	NA	metagenomic data from human fecal samples	remove		NA
DRR171838	NA	NA	metagenomic data from human fecal samples	remove		NA
DRR171839	NA	NA	metagenomic data from human fecal samples	remove		NA
DRR171840	NA	NA	metagenomic data from human fecal samples	remove		NA
DRR171841	NA	NA	metagenomic data from human fecal samples	remove		NA
DRR171842	NA	NA	metagenomic data from human fecal samples	remove		NA
DRR171843	NA	NA	metagenomic data from human fecal samples	remove		NA
DRR171844	NA	NA	metagenomic data from human fecal samples	remove		NA
DRR171845	NA	NA	metagenomic data from human fecal samples	remove		NA
DRR171846	NA	NA	metagenomic data from human fecal samples	remove		NA
DRR171847	NA	NA	metagenomic data from human fecal samples	remove		NA
DRR171848	NA	NA	metagenomic data from human fecal samples	remove		NA
DRR171849	NA	NA	metagenomic data from human fecal samples	remove		NA
DRR171850	NA	NA	metagenomic data from human fecal samples	remove		NA
DRR171851	NA	NA	metagenomic data from human fecal samples	remove		NA
DRR171852	NA	NA	metagenomic data from human fecal samples	remove		NA
DRR171853	NA	NA	metagenomic data from human fecal samples	remove		NA
DRR171854	NA	NA	metagenomic data from human fecal samples	remove		NA
DRR171855	NA	NA	metagenomic data from human fecal samples	remove		NA
DRR171856	NA	NA	metagenomic data from human fecal samples	remove		NA
DRR171857	NA	NA	metagenomic data from human fecal samples	remove		NA
DRR171858	NA	NA	metagenomic data from human fecal samples	remove		NA
DRR171859	NA	NA	metagenomic data from human fecal samples	remove		NA
DRR171860	NA	NA	metagenomic data from human fecal samples	remove		NA
DRR171861	NA	NA	metagenomic data from human fecal samples	remove		NA
DRR171862	NA	NA	metagenomic data from human fecal samples	remove		NA
DRR171863	NA	NA	metagenomic data from human fecal samples	remove		NA
DRR171864	NA	NA	metagenomic data from human fecal samples	remove		NA
DRR171865	NA	NA	metagenomic data from human fecal samples	remove		NA
DRR171866	NA	NA	metagenomic data from human fecal samples	remove		NA
DRR171867	NA	NA	metagenomic data from human fecal samples	remove		NA
DRR171868	NA	NA	metagenomic data from human fecal samples	remove		NA
DRR171869	NA	NA	metagenomic data from human fecal samples	remove		NA
DRR171870	NA	NA	metagenomic data from human fecal samples	remove		NA
DRR171871	NA	NA	metagenomic data from human fecal samples	remove		NA
DRR171872	NA	NA	metagenomic data from human fecal samples	remove		NA
DRR171873	NA	NA	metagenomic data from human fecal samples	remove		NA
DRR171874	NA	NA	metagenomic data from human fecal samples	remove		NA
DRR171875	NA	NA	metagenomic data from human fecal samples	remove		NA
DRR171876	NA	NA	metagenomic data from human fecal samples	remove		NA
DRR171877	NA	NA	metagenomic data from human fecal samples	remove		NA
DRR171878	NA	NA	metagenomic data from human fecal samples	remove		NA
DRR171879	NA	NA	metagenomic data from human fecal samples	remove		NA
DRR171880	NA	NA	metagenomic data from human fecal samples	remove		NA
DRR171881	NA	NA	metagenomic data from human fecal samples	remove		NA
DRR171882	NA	NA	metagenomic data from human fecal samples	remove		NA
DRR171883	NA	NA	metagenomic data from human fecal samples	remove		NA
DRR171884	NA	NA	metagenomic data from human fecal samples	remove		NA
DRR171885	NA	NA	metagenomic data from human fecal samples	remove		NA
DRR171886	NA	NA	metagenomic data from human fecal samples	remove		NA
DRR171887	NA	NA	metagenomic data from human fecal samples	remove		NA
DRR171888	NA	NA	metagenomic data from human fecal samples	remove		NA
DRR171889	NA	NA	metagenomic data from human fecal samples	remove		NA
DRR171890	NA	NA	metagenomic data from human fecal samples	remove		NA
DRR171891	NA	NA	metagenomic data from human fecal samples	remove		NA
DRR171892	NA	NA	metagenomic data from human fecal samples	remove		NA
DRR171893	NA	NA	metagenomic data from human fecal samples	remove		NA
DRR171894	NA	NA	metagenomic data from human fecal samples	remove		NA
DRR171895	NA	NA	metagenomic data from human fecal samples	remove		NA
DRR171896	NA	NA	metagenomic data from human fecal samples	remove		NA
DRR171897	NA	NA	metagenomic data from human fecal samples	remove		NA
DRR171898	NA	NA	metagenomic data from human fecal samples	remove		NA
DRR171899	NA	NA	metagenomic data from human fecal samples	remove		NA
DRR171900	NA	NA	metagenomic data from human fecal samples	remove		NA
DRR171901	NA	NA	metagenomic data from human fecal samples	remove		NA
DRR171902	NA	NA	metagenomic data from human fecal samples	remove		NA
DRR171903	NA	NA	metagenomic data from human fecal samples	remove		NA
DRR171904	NA	NA	metagenomic data from human fecal samples	remove		NA
DRR171905	NA	NA	metagenomic data from human fecal samples	remove		NA
DRR171906	NA	NA	metagenomic data from human fecal samples	remove		NA
DRR171907	NA	NA	metagenomic data from human fecal samples	remove		NA
DRR171908	NA	NA	metagenomic data from human fecal samples	remove		NA
DRR171909	NA	NA	metagenomic data from human fecal samples	remove		NA
DRR171910	NA	NA	metagenomic data from human fecal samples	remove		NA
DRR171911	NA	NA	metagenomic data from human fecal samples	remove		NA
DRR171912	NA	NA	metagenomic data from human fecal samples	remove		NA
DRR171913	NA	NA	metagenomic data from human fecal samples	remove		NA
DRR171914	NA	NA	metagenomic data from human fecal samples	remove		NA
DRR171915	NA	NA	metagenomic data from human fecal samples	remove		NA
DRR171916	NA	NA	metagenomic data from human fecal samples	remove		NA
DRR171917	NA	NA	metagenomic data from human fecal samples	remove		NA
DRR171918	NA	NA	metagenomic data from human fecal samples	remove		NA
DRR171919	NA	NA	metagenomic data from human fecal samples	remove		NA
DRR171920	NA	NA	metagenomic data from human fecal samples	remove		NA
DRR171921	NA	NA	metagenomic data from human fecal samples	remove		NA
DRR171922	NA	NA	metagenomic data from human fecal samples	remove		NA
DRR171923	NA	NA	metagenomic data from human fecal samples	remove		NA
DRR171924	NA	NA	metagenomic data from human fecal samples	remove		NA
DRR171925	NA	NA	metagenomic data from human fecal samples	remove		NA
DRR171926	NA	NA	metagenomic data from human fecal samples	remove		NA
DRR171927	NA	NA	metagenomic data from human fecal samples	remove		NA
DRR171928	NA	NA	metagenomic data from human fecal samples	remove		NA
DRR171929	NA	NA	metagenomic data from human fecal samples	remove		NA
DRR171930	NA	NA	metagenomic data from human fecal samples	remove		NA
DRR171931	NA	NA	metagenomic data from human fecal samples	remove		NA
DRR171932	NA	NA	metagenomic data from human fecal samples	remove		NA
DRR171933	NA	NA	metagenomic data from human fecal samples	remove		NA
DRR171934	NA	NA	metagenomic data from human fecal samples	remove		NA
DRR171935	NA	NA	metagenomic data from human fecal samples	remove		NA
DRR171936	NA	NA	metagenomic data from human fecal samples	remove		NA
DRR171937	NA	NA	metagenomic data from human fecal samples	remove		NA
DRR171938	NA	NA	metagenomic data from human fecal samples	remove		NA
DRR171939	NA	NA	metagenomic data from human fecal samples	remove		NA
DRR171940	NA	NA	metagenomic data from human fecal samples	remove		NA
DRR171941	NA	NA	metagenomic data from human fecal samples	remove		NA
DRR171942	NA	NA	metagenomic data from human fecal samples	remove		NA
DRR171943	NA	NA	metagenomic data from human fecal samples	remove		NA
DRR171944	NA	NA	metagenomic data from human fecal samples	remove		NA
DRR171945	NA	NA	metagenomic data from human fecal samples	remove		NA
DRR171946	NA	NA	metagenomic data from human fecal samples	remove		NA
DRR171947	NA	NA	metagenomic data from human fecal samples	remove		NA
DRR171948	NA	NA	metagenomic data from human fecal samples	remove		NA
DRR171949	NA	NA	metagenomic data from human fecal samples	remove		NA
DRR171950	NA	NA	metagenomic data from human fecal samples	remove		NA
DRR171951	NA	NA	metagenomic data from human fecal samples	remove		NA
DRR171952	NA	NA	metagenomic data from human fecal samples	remove		NA
DRR171953	NA	NA	metagenomic data from human fecal samples	remove		NA
DRR171954	NA	NA	metagenomic data from human fecal samples	remove		NA
DRR171955	NA	NA	metagenomic data from human fecal samples	remove		NA
DRR171956	NA	NA	metagenomic data from human fecal samples	remove		NA
DRR171957	NA	NA	metagenomic data from human fecal samples	remove		NA
DRR171958	NA	NA	metagenomic data from human fecal samples	remove		NA
DRR171959	NA	NA	metagenomic data from human fecal samples	remove		NA
DRR171960	NA	NA	metagenomic data from human fecal samples	remove		NA
DRR171961	NA	NA	metagenomic data from human fecal samples	remove		NA
DRR171962	NA	NA	metagenomic data from human fecal samples	remove		NA
DRR171963	NA	NA	metagenomic data from human fecal samples	remove		NA
DRR171964	NA	NA	metagenomic data from human fecal samples	remove		NA
DRR171965	NA	NA	metagenomic data from human fecal samples	remove		NA
DRR171966	NA	NA	metagenomic data from human fecal samples	remove		NA
DRR171967	NA	NA	metagenomic data from human fecal samples	remove		NA
DRR171968	NA	NA	metagenomic data from human fecal samples	remove		NA
DRR171969	NA	NA	metagenomic data from human fecal samples	remove		NA
DRR171970	NA	NA	metagenomic data from human fecal samples	remove		NA
DRR171971	NA	NA	metagenomic data from human fecal samples	remove		NA
DRR171972	NA	NA	metagenomic data from human fecal samples	remove		NA
DRR171973	NA	NA	metagenomic data from human fecal samples	remove		NA
DRR171974	NA	NA	metagenomic data from human fecal samples	remove		NA
DRR171975	NA	NA	metagenomic data from human fecal samples	remove		NA
DRR171976	NA	NA	metagenomic data from human fecal samples	remove		NA
DRR171977	NA	NA	metagenomic data from human fecal samples	remove		NA
DRR171978	NA	NA	metagenomic data from human fecal samples	remove		NA
DRR171979	NA	NA	metagenomic data from human fecal samples	remove		NA
DRR171980	NA	NA	metagenomic data from human fecal samples	remove		NA
DRR171981	NA	NA	metagenomic data from human fecal samples	remove		NA
DRR171982	NA	NA	metagenomic data from human fecal samples	remove		NA
DRR171983	NA	NA	metagenomic data from human fecal samples	remove		NA
[truncated: 139,005 more rows]
