# Supplementary material for: MarineMetagenomeDB: a public repository for curated and standardized metadata for marine metagenomes
Source: Environ Microbiome. 2022 Nov 18;17:57. doi: 10.1186/s40793-022-00449-7 (PMC9675116; doi:10.1186/s40793-022-00449-7)
Supplement: Supplementary file 4 — Additional file 4. Table S4: Marine ‘MarMDB’ attributes groups and their respective values. [file 40793_2022_449_MOESM4_ESM.xlsx]

## Sheet: Sheet1
Table S4. Marine 'MarMDB' attribute groups and respective values.
MarMDB Marine Attribute	Attribute Value
MarMDB_anthropogenic_material	plastic
MarMDB_anthropogenic_material	glass
MarMDB_material	oil
MarMDB_material	soil
MarMDB_material	sand
MarMDB_material	beach sand
MarMDB_organic_material	planktonic material
MarMDB_organic_material	petroleum
MarMDB_organic_material	organic material
MarMDB_organic_material	microbial mat material
MarMDB_organic_material	biofilm material
MarMDB_organic_material	wood
MarMDB_organic_material	calcareous ooze
MarMDB_organic_material	siliceous ooze
MarMDB_other_material	particulate matter
MarMDB_other_material	gel
MarMDB_other_material	emulsion
MarMDB_other_material	paraffin
MarMDB_rock_type	rock
MarMDB_rock_type	basalt
MarMDB_rock_type	ore
MarMDB_rock_type	coal
MarMDB_rock_type	lava
MarMDB_rock_type	bedrock
MarMDB_rock_type	metamorphic rock
MarMDB_rock_type	volcanic rock
MarMDB_sediment	sediment
MarMDB_sediment	marine sediment
MarMDB_sediment	mud
MarMDB_sediment	clay
MarMDB_sediment	sediment surface
MarMDB_sediment	sediment permeated by saline water
MarMDB_sediment	terrigenous sediment
MarMDB_sediment	intertidal sediment
MarMDB_sediment	anaerobic sediment
MarMDB_sediment	marine mud
MarMDB_sediment	anaerobic mud
MarMDB_sediment	lake sediment
MarMDB_sediment	inorganically contaminated sediment
MarMDB_sediment	contaminated sediment
MarMDB_water_location	surface water
MarMDB_water_location	coastal sea water
MarMDB_water_location	estuarine water
MarMDB_water_type	sea water
MarMDB_water_type	saline water
MarMDB_water_type	sea ice
MarMDB_water_type	brine
MarMDB_water_type	brackish water
MarMDB_water_type	snow
MarMDB_water_type	marine snow
MarMDB_water_type	multiyear ice
MarMDB_water_type	mesotrophic water
MarMDB_water_type	hypersaline water
MarMDB_water_type	hydrothermal fluid
MarMDB_water_type	stormwater
MarMDB_anthropogenic_phenomena	oil spill
MarMDB_anthropogenic_phenomena	oil well
MarMDB_geographic_feature	ocean
MarMDB_geographic_feature	sea
MarMDB_geographic_feature	well
MarMDB_geographic_feature	bay
MarMDB_geographic_feature	cut
MarMDB_geographic_feature	fjord
MarMDB_geographic_feature	inlet
MarMDB_geographic_feature	beach
MarMDB_geographic_feature	shore
MarMDB_geographic_feature	brine pool
MarMDB_geographic_feature	sound
MarMDB_geographic_feature	park
MarMDB_geographic_feature	straits
MarMDB_geographic_feature	cove
MarMDB_geographic_feature	bar
MarMDB_geographic_feature	strand
MarMDB_marine_ecosystem	coral reef
MarMDB_marine_ecosystem	estuary
MarMDB_marine_ecosystem	salt marshes
MarMDB_marine_ecosystem	kelp forest
MarMDB_marine_ecosystem	oceanic mussel reef
MarMDB_marine_ecosystem	mussel reef
MarMDB_marine_ecosystem	Bathymodiolus-dominated oceanic mussel reef
MarMDB_marine_ecosystem	marine coral reef fore reef
MarMDB_marine_ecosystem	rocky reef
MarMDB_marine_ecosystem	mangrove swamp
MarMDB_marine_water_body	coastal water body
MarMDB_marine_water_body	marine water body
MarMDB_marine_water_body	seep
MarMDB_marine_water_body	cold seeps
MarMDB_marine_water_body	warm seep
MarMDB_oceanic_zone	hydrothermal vent
MarMDB_oceanic_zone	mesopelagic zone
MarMDB_oceanic_zone	epipelagic zone
MarMDB_oceanic_zone	deep sea
MarMDB_oceanic_zone	bathyal zone
MarMDB_oceanic_zone	marine mesopelagic zone
MarMDB_oceanic_zone	oceanic zone
MarMDB_oceanic_zone	marine hydrothermal vent chimney
MarMDB_oceanic_zone	marine abyssalpelagic zone
MarMDB_oceanic_zone	ocean floor
MarMDB_oceanic_zone	abyssal zone
MarMDB_oceanic_zone	marine pelagic zone
MarMDB_oceanic_zone	marine bathypelagic zone
MarMDB_oceanic_zone	bathypelagic zone
MarMDB_oceanic_zone	black smoker
MarMDB_oceanic_zone	abyssopelagic zone
MarMDB_oceanic_zone	sublittoral zone
MarMDB_oceanic_zone	marine benthic feature
MarMDB_oceanic_zone	white smoker
MarMDB_oceanic_zone	intertidal zone
MarMDB_oceanographic_phenomena	marine wind mixed layer
MarMDB_oceanographic_phenomena	upwelling
MarMDB_oceanographic_phenomena	ocean trench
MarMDB_oceanographic_phenomena	algal bloom
MarMDB_oceanographic_phenomena	mid-ocean ridge
MarMDB_oceanographic_phenomena	seamounts
MarMDB_oceanographic_phenomena	seamount chain
MarMDB_oceanographic_phenomena	continental slope
MarMDB_oceanographic_phenomena	coastal upwelling
MarMDB_oceanographic_phenomena	mudflat
MarMDB_oceanographic_phenomena	abyssal plain
MarMDB_biome	epeiric sea
MarMDB_biome	estuarine
MarMDB_biome	marginal sea
MarMDB_biome	temperate marginal sea
MarMDB_biome	tropical marginal sea
MarMDB_biome	marine benthic
MarMDB_biome	marine abyssal zone
MarMDB_biome	marine bathyal zone
MarMDB_biome	marine cold seep
MarMDB_biome	marine hadal zone
MarMDB_biome	marine hydrothermal vent
MarMDB_biome	marine basaltic hydrothermal vent
MarMDB_biome	marine black smoker
MarMDB_biome	marine ultramatic hydrothermal vent
MarMDB_biome	marine white smoker
MarMDB_biome	marine neritic benthic zone
MarMDB_biome	marine reef
MarMDB_biome	marine coral reef
MarMDB_biome	tropical marine coral reef
MarMDB_biome	marine sponge reef
MarMDB_biome	marine subtidal rocky reef
MarMDB_biome	marine pelagic
MarMDB_biome	neritic pelagic zone
MarMDB_biome	neritic epipelagic zone
MarMDB_biome	neritic mesopelagic zone
MarMDB_biome	neritic sea surface microlayer
MarMDB_biome	oceanic pelagic zone
MarMDB_biome	oceanic abyssopelagic zone
MarMDB_biome	oceanic bathypelagic zone
MarMDB_biome	oceanic benthopelagic zone
MarMDB_biome	oceanic epipelagic zone
MarMDB_biome	oceanic hadal pelagic zone
MarMDB_biome	oceanic mesopelagic zone
MarMDB_biome	sea surface microlayer
MarMDB_biome	marine salt marsh
MarMDB_biome	marine upwelling
MarMDB_biome	temperate marine upwelling
MarMDB_biome	tropical marine upwelling
MarMDB_biome	mediterranean sea
MarMDB_biome	concentration basin mediterranean sea
MarMDB_biome	dilution basin mediterranean sea
MarMDB_biome	temperate mediterranean sea
MarMDB_biome	ocean
MarMDB_biome	seep
MarMDB_constructed_structures	artificial reefs
MarMDB_constructed_structures	wrecks
MarMDB_constructed_structures	oil platforms
MarMDB_constructed_structures	bridge pilings
MarMDB_constructed_structures	offshore aquaculture
MarMDB_constructed_structures	fish farm
MarMDB_constructed_structures	sea-cage aquaculture
MarMDB_constructed_structures	shrimp farm
MarMDB_constructed_structures	mussel farm
MarMDB_constructed_structures	offshore wind farm
MarMDB_constructed_structures	harbour walls
MarMDB_constructed_structures	port environment
MarMDB_constructed_structures	pipelines
MarMDB_constructed_structures	coastal protection
MarMDB_constructed_structures	coastal reclamation
MarMDB_constructed_structures	estuarine fish ponds
MarMDB_constructed_structures	inland marine
MarMDB_constructed_structures	recirculating aquaculture systems
MarMDB_constructed_structures	biofilters
MarMDB_constructed_structures	aquaculture
MarMDB_constructed_structures	artificial reefs
MarMDB_constructed_structures	wrecks
MarMDB_constructed_structures	oil platforms
MarMDB_constructed_structures	bridge pilings
MarMDB_constructed_structures	offshore aquaculture
MarMDB_constructed_structures	fish farm
MarMDB_constructed_structures	sea-cage aquaculture
MarMDB_constructed_structures	shrimp farm
MarMDB_constructed_structures	mussel farm
MarMDB_constructed_structures	offshore wind farm
MarMDB_constructed_structures	harbour walls
MarMDB_constructed_structures	port environment
MarMDB_constructed_structures	pipelines
MarMDB_constructed_structures	coastal protection
MarMDB_constructed_structures	coastal reclamation
MarMDB_constructed_structures	estuarine fish ponds
MarMDB_constructed_structures	inland marine
MarMDB_constructed_structures	recirculating aquaculture systems
MarMDB_constructed_structures	biofilters
MarMDB_constructed_structures	aquaculture
