# Supplementary material for: MarineMetagenomeDB: a public repository for curated and standardized metadata for marine metagenomes
Source: Environ Microbiome. 2022 Nov 18;17:57. doi: 10.1186/s40793-022-00449-7 (PMC9675116; doi:10.1186/s40793-022-00449-7)
Supplement: Supplementary file 5 — Additional file 5. Table S5: Complete list of attributes in MarineMetagenomeDB. The ‘MarMDB attribute category’ column indicates the manually created category of each attribute. [file 40793_2022_449_MOESM5_ESM.xlsx]

## Sheet: Sheet1
Table S5. Complete list of attributes present in the MarineMetagenomeDB. The 'MarMDB attribute category' column indicates the manually created category of each attribute.
MarMDB attributes	MarMDB attribute category	MarMDB Definition
project_id	ID	Project ID related to the database of origin (experiment ID for SRA entries and project ID for MG-RAST.
library_id	ID	Metagenomic library ID (run ID for SRA entries and metagenomic library ID (run ID for SRA entries and metagenome ID for MG-RAST)
sample_id	ID	Sample ID related to the database of origin (sample ID for SRA and MG-RAST entries).
project_name	ID	Project Name that is indexed to the metagenomic library (Study title for SRA and Project name for MG-RAST).
BioProject_id	ID	The BioProject identification number of the sample. For more information about the BioProject, please click here https://www.ncbi.nlm.nih.gov/bioproject/docs/faq
PubMed_id	ID	The PubMed identification number of the article related to the sample. For more information about the PubMed, please click here https://www.ncbi.nlm.nih.gov/books/NBK3827
seq_platform	Sequencing Features	Standardized sequencing platform.
sequence_count	Sequencing Features	Total number of sequences / reads present in the library.
basepairs_count	Sequencing Features	Total number of base pairs (nucleotides) present in the library.
sample_latitude	Sample Location	Standardized geographic coordinates of latitude in decimal degrees of where the sample was collected
sample_longitude	Sample Location	Standardized geographic coordinates of longitude in decimal degrees of where the sample was collected
sample_depth	Sample Attribute	Standardized depth where the sample is collected
sample_pH	Sample Attribute	Standardized pH of the sample
sample_temp	Sample Attribute	Standardized temperature of the sample
sample_location (country)	Sample Location	Standardized location (country) where the sample was collected
sample_location (ocean/sea)	Sample Location	Standardized location (ocean/sea) where the sample was collected
sample_salinity	Sample Attribute	Standardized Salinity of the sample
collection_date	Sample Attribute	Standardized collection date of when the sample was collected
MarMDB_biome	Marine Biome	Derived ENVO terms “biome” identified in the metagenome annotation entry metadata
MarMDB_material	Environmental Material	Derived ENVO terms “material” identified in the metagenome annotation entry metadata
MarMDB_geographic_feature	Geographic Feature	Derived ENVO terms “geographic feature” identified in the metagenome annotation entry metadata
MarMDB_anthropogenic_material	Environmental Material	Derived ENVO terms “anthropogenic material” identified in the metagenome annotation entry metadata
MarMDB_organic_material	Environmental Material	Derived ENVO terms “organic material” identified in the metagenome annotation entry metadata
MarMDB_other_material	Environmental Material	Derived ENVO terms “other material” identified in the metagenome annotation entry metadata
MarMDB_rock_type	Environmental Material	Derived ENVO terms “rock_type” identified in the metagenome annotation entry metadata
MarMDB_sediment	Environmental Material	Derived ENVO terms “sediment” identified in the metagenome annotation entry metadata
MarMDB_constructed_structures	Environmental Material	Derived terms associated with “man_made_structuresl” identified in the metagenome annotation entry metadata
MarMDB_water_location	Environmental Material	Derived ENVO terms “water material” identified in the metagenome annotation entry metadata
MarMDB_water_type	Environmental Material	Derived ENVO terms “water_type” identified in the metagenome annotation entry metadata
MarMDB_anthropogenic_phenomenon	Geographic Feature	Derived ENVO terms “anthropogenic phenomenon” identified in the metagenome annotation entry metadata
MarMDB_marine_ecosystem	Geographic Feature	Derived ENVO terms “marine ecosystem” identified in the metagenome annotation entry metadata
MarMDB_marine_water_body	Geographic Feature	Derived ENVO terms “marine_water_body” identified in the metagenome annotation entry metadata
MarMDB_oceanic_zone	Geographic Feature	Derived ENVO terms “oceanic zone” identified in the metagenome annotation entry metadata
MarMDB_oceanographic_phenomena	Geographic Feature	Derived ENVO terms “oceanographic phenomena” identified in the metagenome annotation entry metadata
MarMDB_host_name	Host Name	Name of the hosts(scientific or common name)
quality_above_30_SRA	Sequencing Features	Percentage of sequences in the dataset with PHRED score above 30 (only SRA)
mean_quality_SRA	Sequencing Features	Mean PHRED quality score of the sequences in the dataset (only SRA)
drise_score_raw_MGRAST	Sequencing Features	DRISEE quality score of the dataset (only MG-RAST)
source_database	Source Database	Database where the metagenomic library is deposited
