# Supplementary material for: MarineMetagenomeDB: a public repository for curated and standardized metadata for marine metagenomes
Source: Environ Microbiome. 2022 Nov 18;17:57. doi: 10.1186/s40793-022-00449-7 (PMC9675116; doi:10.1186/s40793-022-00449-7)
Supplement: Supplementary file 6 — Additional file 6. Table S6: Equivalent and comparable attributes in SRA and MG-RAST. [file 40793_2022_449_MOESM6_ESM.xlsx]

## Sheet: Sheet1
Table S6 . Collection of equivalent and comparable attributes present in Sequence Nucelotide Archive (SRA), MG-RAST and MarineMetagenomeDB (MarMDB). The "Origin" column indicates from where the original metadata was retrieved.
SRA Attributes	Origin	MG-RAST Attributes	Origin	MarMDB Attributes	MarMDB Definition
experiment_accession	SRAdb	project_id	MG-RAST API	project_id	Project ID related to the database of origin (experiment ID for SRA entries and project ID for MG-RAST).
run_accession	SRAdb	metagenome_id	MG-RAST API	library_id	Metagenomic library ID (run ID for SRA entries and metagenome ID for MG-RAST).
sample_accession	SRAdb	sample_id	MG-RAST API	sample_id	Sample ID related to the database of origin (sample ID for SRA and MG-RAST entries).
study_title	SRAdb	project_name	MG-RAST API	project_name	Project Name that is indexed to the metagenomic library (Study title for SRA and Project name for MG-RAST).
platform	SRAdb	seq_meth	MG-RAST API	seq_platform	Standardized sequencing platform.
spots	SRAdb	sequence_count_raw	MG-RAST API	sequence_count	Total number of sequences / reads present in the library.
bases	SRAdb	bp_count_raw	MG-RAST API	basepairs_count	Total number of base pairs (nucleotides) present in the library.
CreateDate	Edirect	std_created_on	MG-RASTAPI	creation_date	Date when the project was created
std_collection_date	SRAdb "sample_attribute"	collection_date	MG-RAST API	collection_date	Standardized collection date of when the sample was collected.
std_lat	SRAdb "sample_attribute"	latitude	MG-RAST API	sample_latitude	Standardized geographic coordinate of latitude in decimal degrees where the sample was collected.
std_lon	SRAdb "sample_attribute"	longitude	MG-RAST API	sample_longitude	Standardized geographic coordinate of longitude in decimal degrees where the sample was collected.
std_location (country)	SRAdb “sample_attribute”	country	MG-RAST API	sample_location (country)	Standardized location (country) where the sample was collected.
std_location (ocean/sea)	SRAdb "sample_attribute"	location	MG-RAST API	sample_location (ocean/sea)	Standardized location (ocean/sea) where the sample was collected.
std_depth	SRAdb “sample_attribute”	depth	MG-RAST API	sample_depth	Standardized depth where the sample was collected.
std_temp	SRAdb “sample_attribute”	temperature	MG-RAST API	sample_temp	Standardized temperature of the sample.
std_salinity	SRAdb "sample_attribute"	-	-	sample_salinity	Standardized salinity of the sample.
std_pH	SRAdb "sample_attribute"	-	-	sample_pH	Standardized pH of the sample.
Percent.Quality.Scores.Above.30	SRA Tinder	-	-	quality_above_30_SRA	Percentage of Sequences in the dataset with PHRED score above 30
mean_quality_score	SRA Tinder	-	-	mean_quality_SRA	Mean of PHRED quality of the sequence in the dataset
-		drisee_score_raw	MG-RAST API	drisee_score_raw_MGRAST	DRISEE quality score of the dataset
